# Supplementary material for: Adenovirus Vector Vaccination Impacts NK Cell Rheostat Function following Lymphocytic Choriomeningitis Virus Infection
Source: J Virol. 2018 May 14;92(11):e02103-17. doi: 10.1128/JVI.02103-17 (PMC5952142; doi:10.1128/JVI.02103-17)
Supplement: Supplemental material [file JVI.02103-17_zjv011183545s1.xlsx]

## Sheet: Pathways
Supplemental Table 1: Pathways enriched in the comparison of GP33-specific CD8+ T cells in vaccinated to unvaccinated animals (both undepleted), including leading edge genes.
NAME	Normalized enrichment score	Nominal P value	FDR	LEADING_edge genes
ADIPOGENESIS	1.3	0.0332	0.239	IDH1,SORBS1,APLP2,CD151,DLAT,SOD1,REEP5,MTCH2,DHCR7,ITSN1,GADD45A,ANGPTL4,ARL4A,POR,UQCR10,CPT2,PEX14,GPHN,RNF11,BCL6,ESRRA,RIOK3,BCL2L13,AGPAT3,ACOX1,PPP1R15B,PLIN2,UBC,COQ5,ESYT1,PFKL,NMT1,UQCRQ,RETSAT,UCP2,SLC5A6,SLC1A5,CDKN2C,UBQLN1,PPM1B,PFKFB3,GPD2,CCNG2,DECR1,CAT,SCARB1,ATL2,TST,FZD4,TOB1,TANK,SCP2,PTCD3,BCKDHA,NKIRAS1,DLD,YWHAG,ADIPOR2,BAZ2A,PGM1,RTN3,PREB,UCK1,PIM3,TALDO1,FAM73B,ACLY,GPA…
ALLOGRAFT_REJECTION	1.51	0.00259	0.117	CCR2,FCGR2B,TRAT1,CCR5,CCND3,IL18,CCL4,IL10,ITGAL,PRKCG,IL15,IL7,ST8SIA4,PRF1,HCLS1,RPS9,FGR,APBB1,ITGB2,GZMA,ICAM1,MRPL3,MAP3K7,CD8A,FLNA,ETS1,EIF4G3,KLRD1,CCND2,TGFB1,CSK,CD86,RIPK2,AARS,LCK,IL16,IFNAR2,IL18RAP,LCP2,TAP2,CD80,TNF,UBE2D1,CCL5,NCF4,NCK1,TRAF2,CFP,FYB,ZAP70,F2R,CAPG,ELF4,SIT1,CD247,CD47,CSF1,THY1,TLR6,IL27RA,AKT1,CD96,SOCS1,MAP4K1,IL12RB1,CXCR3,NCR1
ANDROGEN_RESPONSE	1.45	0	0.135	PRKAR2B,SORD,PDLIM5,MAF,ZMIZ1,CCND3,GNB4,SEPP1,XRCC6,CDK7,SMAD3,PRKCG,CACNG8,PRKCZ,SRC,CACNB3,ELL2,TAF7,POLR2A,PRKACB,GTF2H4,ITGAV,IQGAP2,TSC22D1,SRD5A3,CREBBP,MAPK3,UAP1,SRF,SGK1,FADS1,SULF2,CCNH,ITPR3,DNAJB1,GNA11,PRKCD,CACNB1,TAF3,ARSA,NFKB1,SLC26A2,ITPR2,TAF1,TNFAIP8,PRKD3,AR,HPGD,VAPA,NCOA2,PTK2B,ARSB,PRKCE,GTF2A1,AKAP12,TAF10,GNB1L,HSD17B4,TAF9B,TMPRSS2,PRKCI,TAF2,CAMKK2,RELA,GNB2,PRKAR2A,H…
ANTIVIRAL IFN SIGNATURE	-1.66	0.0153	0.0512	IRF7,IFIH1,PML,IFIT1,DDX60,RSAD2,DHX58,DDX58,CXCL10
ANTIVIRAL_SIGNATURE	-1.6	0.00339	0.0762	DTX3L,IRF7,SAMHD1,RNASEL,IFIH1,PGAP1,GCH1,PML,TDRD7,MX2,MOV10,IFI44,PARP14,PARP9,STAT1,LY6E,IFIT1,DDX60,EPSTI1,HERC6,RSAD2,DHX58,CD74,DDX58,IFITM2,EIF2AK2,ADAR,PLAC8,IFIT3,IFITM3,OAS2,PNPT1,CXCL10,IFITM1
B CELL SURFACE SIGNATURE (S2)	-1.43	0.00366	0.172	PCDH10,NRXN3,PTPRK,CXADR,NT5E,SELE,FCRL1,EGF,CD79B,MS4A1,CCR9,GABRB1,JAM3,CXCR5,CD200,CD22,CCR6,NPY1R,BTLA
B_CELL_RECEPTOR_SIGNALING_PATHWAY	-1.41	0	0.152	PCDH10,TMEM19,NRXN3,CHUK,PTK2,ATAT1,IKBKG,PRDM14,KRAS,PTPRK,CXADR,USP6NL,MEF2C,NT5E,NR1I2,LIF,NFKB2,IFT57,PRKCB,IKBKB,ACVRL1,VAV2,TNK1,RASGRP3,GNAS,SLC35F2,SELE,ST6GALNAC5,NFKBIB,GALNT14,GLS,CCND1,BACH2,GART,COCH,TTPAL,FCRL1,EGF,LTA,PRDM5,PTEN,IL21,CD79B,ISG20,PTPRC,LIPG,PDLIM1,TRIO,NFKBIA,PIP5K1B,SYK,MALT1,PSAT1,CENPM,CENPA,MS4A1,CCR9,SSBP2,GABRB1,TCF4,JAM3,ITSN2,NFAT5,RRAS2,HMMR,TPD52,ID3,FAM3C…
B_CELLS	-1.45	0	0.159	AFM,RFC5,MALL,SDC1,TCF7L1,ANK1,DDAH1,WEE1,TMEM19,PTK2,ATAT1,PRDM14,PTPRK,USP6NL,MEF2C,NR1I2,IFT57,ACVRL1,TNK1,GNAS,SLC35F2,ST6GALNAC5,GALNT14,GLS,CCND1,BACH2,GART,COCH,TTPAL,PRDM5,IL21,CD79B,ISG20,LIPG,PDLIM1,TRIO,PIP5K1B,PSAT1,CENPM,CENPA,MS4A1,SSBP2,ITSN2,RRAS2,HMMR,TPD52,ID3,FAM3C,NEK2,SPATS2,DZIP1,ARMC9,KIF2C,GLDC,CCNA2,SYNPO,AICDA,MBNL2,CXCR5,TG,PKIG,CCNB1,CD200,IGF2BP3,CNN3,BIRC5,DSP,POU2AF…
BCELLS.GENES.MODULATED.BY.AD5.ZAK.PAPER	-1.71	0.00597	0.0416	BACH2,AIM2,CD79B,ISG20,MS4A1,SSBP2,MBNL2,CXCR5,CD200,IGF2BP3,CD22,ZEB1,ADK,ST6GAL1
BILE_ACID_METABOLISM	1.38	0.0242	0.185	IDH1,SOAT2,NEDD4,RXRA,HSD17B11,GCLM,SOD1,AQP9,ABCA2,PEX6,NR3C2,FADS1,SLC23A2,PEX26,PEX19,PNPLA8,ABCD1,AR,AMACR,PEX16,HSD17B4,LCK,MLYCD,ABCA3,RETSAT,PEX13,SLC29A1
BLIMP1_UP_GENES	1.54	0	0.0994	DIXDC1,NHSL2,GRK5,KLF3,3-Mar,IDH1,ACSS2,NR1D2,FGF13,TTC39C,MAP2K6,HDAC11,CISH,CCND3,POLRMT,PARP16,LRRK1,SLC9A7,DENND5A,OGDH,SIPA1L1,S1PR2,NRP2,FAM102B,PYGL,STEAP3,MXD4,FZD5,IGSF8,RAB11FIP4,HIC1,SMAD3,PRSS12,CMTM3,SH2D3C,PTGER4,RNPEPL1,DBP,JUNB,VPS13D,POLD1,CHST2,FOSL2,ZYX,ANTXR2,EOMES,TWF2,RPS6KA4,MBD1,ENDOD1,TBL2,KATNB1,GFI1,MOCOS,MAPRE2,ELOVL7,4-Sep,SARM1,CD38,TMC8,IVD,CPNE7,PCIF1,SNTB1,EPHB6,M…
C-MYC TRANSCRIPTIONAL NETWORK	-2	0	0.00342	KIF11,CKS2,NME1,CENPA,TK1,BCAT1,CCNB1,BIRC5
CANCER_MODULES	-1.27	0.0331	0.241	G0S2,CXCR4,AEBP1,SHMT2,TRO,JUN,INSIG1,ECM2,ATP6V0A1,DHRS3,FDPS,IL7R,SLC16A2,CCT6A,SRSF2,DBN1,STAR,IL6,PSMA3,PSMC2,RPS26,ENO2,PAICS,SLC16A4,ALDH7A1,SLC12A2,ITGB5,CAP2,KIF11,RRM1,KCNMB1,FEN1,SEC11A,TIMP2,CD55,NR4A2,NAMPT,MAFF,TGM2,UBE2C,MTHFD1,SLC16A1,MYC,SPON1,CNN3,SATB1,ACTN1,FILIP1L,IGHM,PECAM1
CELL CYCLE (III)	-1.89	0	0.0119	CCNE1,HDAC2,WEE1,CDC25C,MCM4,MCM7,MCM5,PKMYT1,CCNE2,E2F1,MCM3,MAD2L1,CDC25A,ESPL1,TFDP1,CDC6,CDC20,BUB1B,BUB1,TTK,CCNA2,ATR,CCNB1,CCNB2,CHEK1
CELL DIVISION (STIMULATED CD4+ T CELLS) (M46)	-2.08	0	0.00089	SHCBP1,KIF20A,RRM2,UHRF1,RAD51,GINS1,CDCA3,DTL,ACTN1,MYB
CELL MOVEMENT, ADHESION & PLATELET ACTIVATION (M30)	-1.71	0.00817	0.0434	ESAM,NAV1,MPP1,COL5A1,ALOX12,PTK2,GAB1,ITGB3,SELP,CD9,TNS1
CELL_ADHESION	-1.37	0.0127	0.176	MLLT4,ITGB4,CD40,MPP1,EPCAM,ITGA9,CLDN7,SDC1,COL5A1,LAMC2,NRXN3,SDK2,EPS8L1,ALOX12,PTK2,GAB1,PVRL3,VCAN,CLDN4,SELE,ITGB3,ITGB5,SDC3,ARHGAP6,CTLA4,PTPRC,SELP,LEF1,JAM3,CADM3,PDCD1LG2,ICOS,CLDN10,CD9,TNS1,PDCD1,SPOCK2,CD22,BCL2,PECAM1,SELL,CCR7
CELL_CYCLE	-1.95	0	0.00774	HELLS,KIF18B,SCPEP1,LGALS2,CDC25C,PPAPDC1B,DNA2,KIF15,CIITA,TACC3,CLASP1,BRCA2,VPS4B,PTPRK,MKI67,GAB1,MEF2C,WASL,MCM4,RABGAP1,DOCK4,RANBP2,FANCD2,CCDC34,LY86,ENO2,KNTC1,MCM7,CDCA2,LAG3,APITD1,PLK4,MYBL2,VCAN,FOXM1,PCM1,PAICS,MCM5,SUV39H1,MARCKS,STK38L,SLC11A1,NCAPG,CUL5,SPC25,WDHD1,PGLYRP1,PIF1,ARHGAP5,PKMYT1,CCNE2,E2F1,WHSC1,KIF11,MCM3,SPC24,DTYMK,DLL1,FCRL1,CKS2,RRM1,LMO2,MAD2L1,ERBB2IP,NR4A3,A…
CELL_DIVISION	-2.34	0	0	RFC5,CCNE1,RUVBL1,DHCR24,BRCA2,MCM4,FANCD2,CDCA2,TOPBP1,MCM3,DTYMK,NCAPD2,MAD2L1,CKAP2,RANBP1,GINS2,NCAPG2,CENPM,BRCA1,NASP,SHCBP1,KIF20A,CDKN3,TIMELESS,POLE2,RBBP8,RRM2,UHRF1,HMMR,RAD51,DSCC1,E2F7,GINS1,CEP55,CDCA3,DTL,ACTN1,MYB
CHEMOKINES AND RECEPTORS (M38)	1.69	0.00336	0.0396	CCR5,CCL4,ICAM1,CXCR6,TNF,CCL5
CO.INHIBITORY_MOLECULES	-1.62	0.0201	0.07	LAG3,CTLA4,CD160,PDCD1LG2,CD200,PDCD1,BTLA
CO.STIMULATORY_MOLECULES	-1.69	0.0253	0.0524	CRTAM,TNFSF4,TNFSF11,ICOS,TNFRSF4,TNFRSF9,TREML2
COMPLEMENT AND OTHER RECEPTORS IN DCS (M40)	1.58	0.0155	0.0751	ITGAX,LY96,C1QB
CORO1A.DEF6_NETWORK_I_M32.2	1.96	0	0.00186	SIPA1,DEF6,CCDC22,TSC2,SH2B1,TGFB1,ABHD17A,HGS,BRD2,APEH,ACAP1
CORO1A.DEF6_NETWORK_II_M32.4	1.8	0.00337	0.0201	DEF6,SH2B1,ABHD17A,HGS,BRD2,ACAP1,NRBP1,GNB2,CNOT3,MAZ
DAUER_STAT3_TARGETS_DN	-1.47	0.0305	0.135	PRPF4B,IRF7,TLR3,IFIH1,AQP3,TDRD7,IFI44,STAT1,IFIT1,DDX60,HERC6,ID3,USP18,DDX58,EIF2AK2,IFIT3,OAS2,IFITM1
DOUBLE_POSITIVE_THYMOCYTES_M126	1.52	0.0396	0.112	BCL11B,SPNS1,ASRGL1,APBB1,LAT,UBASH3A,SH2D1A
DOWN.TFH.HIVNEG.CXCR5HIGH	1.7	0	0.0397	MYADM,CCR2,KIF5C,SMAGP,PRDM1,TBC1D12,TRIM2,ID2,PTPN4,LFNG,FAM129A,KLRG1,DENND5A,RARA,TTLL1,SLC4A7,S100A10,PLEKHG3,ADRB2,SBK1,MATK,IL15,RXRA,MYO1F,ANXA1,TMEM30A,RELL1,SMPD1,SLC30A1,TAF7,REEP5,AHNAK,HOPX,SARM1,TRAK2,SYTL2,CAPN2,LMO4,LMNA,PAPOLA,HERPUD2,CDC25B,TNFSF10,SLCO3A1,MYLIP,ARHGEF2,SLC39A8,SPN,GALNT6,USP27X,FAM129B,PCMTD1,DOK2,SENP7,ITGB1,ADNP2,PPP1R2,PTAR1,CALHM2,WAC,TMBIM1,ENPP5,CELA1,UBA5…
E2F_TRANSCRIPTION_FACTOR_NETWORK_M8	-2.3	0	0	WEE1,HELLS,KIF18B,LUC7L3,TACC3,BRCA2,MLH1,MKI67,SYNCRIP,CCP110,ANP32E,MCM4,MRE11A,KNTC1,MCM7,PLK4,MYBL2,GSPT1,PAICS,MCM5,SUV39H1,PMS2,SPC25,RAN,MXD3,PDS5B,DUT,NAP1L1,PKMYT1,E2F1,MCM3,SPC24,UNG,NCAPD2,ASF1A,CKS2,MAD2L1,ERBB2IP,ARHGAP6,PRIM1,RANBP1,SHMT1,CDC25A,PA2G4,PARPBP,ESPL1,KIF22,NUP153,NBN,DCK,CENPM,BRCA1,CDC6,CDC20,NME1,CTPS,SRSF1,BUB1B,NASP,CDKN3,PRDX4,TIMELESS,IPO7,SMC4,GMNN,POLE2,CENPE,C…
EGR_TARGETS	1.46	0.00385	0.137	KLF3,CALU,RUNX1,APLP2,SLC9A7,ATE1,IRF2BPL,HIC1,TBC1D10A,PDGFB,AHNAK,SARM1,SEC14L1,WDR48,UBE3A,ESRP2,MAP3K4,PJA1,UBTF,SRF,MAP3K3,ATXN2L,TRMT2A,BCL6,XPR1,FBRS,UNC119,GIT1,YME1L1,AKAP12,USP1,TRIB1,PRRC1,ALKBH7,SERTAD1,NAA35,CSRNP1,CELSR3,TLE3,BRD2,WWP2,GNL1,SH3BP1,BAHD1,GNB2,KCNJ1,CDKN2C,RHOG,PARP6,MSL2,TMEM57,IMPDH1,GPR132,TCTA,GLTSCR2,ATP6V1C1,VKORC1L1,EGR1,ITPR1,ELL,PRKACA,CTCF,SH3KBP1,DDX6,RRBP1…
EIF2_PATHWAY	-1.47	0.108	0.2	EIF2S2,EIF2B5,EIF5,EIF2S1,EIF2AK4,EIF2AK2
ENRICHED IN B CELLS (I) (M47.0)	-2.12	0	0.000493	FCRL1,CD79B,MS4A1,TCF4,CXCR5,PKIG,CD200,CD22,AFF3,IGHM,BTLA
ENRICHED IN B CELLS (II) (M47.1)	-1.68	0.00276	0.046	CD79B,MS4A1,TCF4,IGK,TPD52,CXCR5,PKIG,POU2AF1,IGHM
ENRICHED IN NK CELLS (I) (M7.2)	1.92	0	0.00273	S1PR5,PLEKHF1,KLRC1,EOMES,HOPX,KLRK1,PRF1,TBX21,GIMAP7,SLAMF7,GZMA,RORA,ARL4C,KLRD1,TGFBR3,IL18RAP,CCL5,ZAP70,NKG7,MYBL1,CST7,CD247,CD96
ENRICHED IN NK CELLS (III) (M157)	1.97	0	0.00186	CX3CR1,KLRC3,PTPN4,CCL4,MATK
ENRICHED IN T CELLS (I) (M7.0)	1.61	0.00478	0.0706	TRAT1,GZMK,BCL11B,EOMES,PRF1,GIMAP7,GZMA,RORA,RASGRP1,ETS1,GATA3,SLA2,LAT,LCK,CD6,UBASH3A,CCL5,ZAP70,SH2D1A,NKG7,SIT1,CD247,CD96
ENRICHED_IN_ACTIVATED_DENDRITIC_CELLS	-1.42	0.0215	0.149	BASP1,DOCK4,IFIH1,MARCKS,HESX1,MX2,CSF2RB,IFNGR2,PARP9,RBM47,IFIT1,CD83,RSAD2,IFIT3,CTSL,PLXDC2,RRAGD,ATP1B1
ENRICHED_IN_DNA_INTERACTING_PROTEINS_M182	-1.54	0.0419	0.101	STMN1,BLM,DONSON,ACAT1,SUV39H1,RRM1,TFDP1,SPDL1,STIL
ENRICHED_IN_MDCS	1.37	0.0219	0.182	KLF3,MEGF9,SPTLC2,ENTPD1,RYR1,RARA,TPPP3,ST3GAL6,APAF1,GCNT2,RUFY3,UBE3A,NFIC,PRCP,PACS1,AHCYL2,FAM135A,FADS1,LIMK1,WNK1,MRC1,SNX27,NABP1,NF2,SNAP23,KCTD17,POLR3F,FAM131B,NCOA2,EGLN1,DPYSL2,FYCO1,DEXI,RECK,CNPPD1,SAP30,CAMKK2,SETD8,EYA3,PADI2,SLC6A6,SCAMP1,ARL15,SLC48A1,TPMT,FOS,GCA,BHLHE40,HCFC1R1,CDH17,FYB,MEF2A,MAZ,MTHFR,HIPK3,DST,MRPS15,KIF1C,DDX19A,PAF1,RCHY1,RPAIN,LTBP4
ENRICHED_IN_MONOCYTES	1.6	0	0.0789	DIXDC1,PRKAR2B,RET,CCR2,QPCT,WLS,DOCK5,ITGAM,PDLIM5,MEGF9,CCR3,TANC2,PRDM1,TBC1D12,CALU,TESC,ZMIZ1,WBP2,RUNX1,CCR5,APLP2,GPRC5A,CDC42EP4,VOPP1,RFX2,GNS,KLHL2,CORIN,IL10,MECP2,NOTCH2,SGMS1,ARMCX3,DENND5A,RARA,OGDH,FAM214B,FGL2,SLC4A7,NRP2,S100A10,PYGL,STEAP3,IER3,ZFAND5,FMO5,CASP1,SLC2A3,XIAP,FTH1,RARG,NR3C1,SMAD3,PRKCG,IL15,RXRA,ITGAX,MYO1F,ZFYVE16,IER5,HSPH1,ANXA1,TMEM30A,SLC6A8,AFTPH,NQO2,MAP1L…
ENRICHED_IN_MYELOID_CELLS_AND_MONOCYTES_M81	-1.49	0.0244	0.124	MARCKS,ITGB3,FKBP1B,EGF,SELP,PRAM1,MYH10,FCER1G,ACTN1,TLR7
ENRICHED_IN_NK_CELLS	2.15	0	0	S1PR5,CX3CR1,KLRC3,PLEKHF1,PTPN4,CCL4,KLRC1,MATK,EOMES,HOPX,KLRK1,PRF1,TBX21,GIMAP7,CD244,SLAMF7,GZMA,RORA,RASGRP1,ARL4C,KLRD1,TGFBR3,CARD11,IL18RAP,CCL5,ZAP70,NKG7,MYBL1,CST7,CD247,CD96
ENRICHED_IN_PDCS	1.32	0.00894	0.23	NEBL,PLS3,CLN8,PRUNE,ZBTB33,DAPK2,ASAP2,BRWD1,MAP2K6,INPP4A,SERTAD2,KLF12,IL15,COBLL1,F2RL2,MYO18A,ATP8A1,PTPRS,CHD9,DLAT,ABI3BP,DLGAP4,PTBP3,ACSBG1,HS3ST3B1,MAPRE2,POLR2A,SPICE1,PAIP1,POLG,ZFYVE26,NUMA1,ATP13A2,RXRB,NOTCH3,RFXAP,CSNK1E,RARRES2,SLAMF7,NUP188,PRDM2,FGR,CREBBP,EZH1,RAB43,ATP6V0A2,SENP7,UBTF,TSR3,CLTB,ZFAND6,ABI2,MINA,TSC2,SEPHS1,GOLM1,CC2D1A,EWSR1,PBX2,PFKFB2,SKP2,PIP5K1A,PSD4,ZXDB…
ESTROGEN_RESPONSE	-1.34	0.00552	0.201	BATF,STC2,CACNA2D2,PAPSS2,ISG20,TPBG,MED24,GINS2,KLF4,FABP5,UGCG,CDC6,ST14,CDC20,IL17RB,KIF20A,LRIG1,ANXA9,SEMA3B,RBBP8,ELF1,ABLIM1,NRIP1,SLC7A5,FKBP5,TGM2,OLFM1,FAM134B,CD9,SLC16A1,CD44,MAST4,STIL,IGF1R,MYC,SH3BP5,IL6ST,EGR3,BCL2,NPY1R,MYB,IGFBP4
EZH2	-1.87	0	0.0174	LAMP2,TYMS,AHCY,ECT2,NUSAP1,AURKB,IMPA2,MRPS18B,SAE1,TBXAS1,CCNE1,SMC2,KIF20B,CENPW,PTGR2,VPS37B,TMEM218,TACC3,NDUFV2,MKI67,MCM4,KNTC1,MCM7,FOXM1,TOPBP1,TRIM13,DSN1,NAP1L1,MCM3,SPC24,GART,COCH,PHGDH,TIMM10,RRM1,LAT2,SHMT1,POC1A,WSB2,SLC43A3,NOC3L,GINS2,TLK1,THADA,RBM47,CENPM,BRCA1,CDC20,VCP,MIS18BP1,NASP,ITGB3BP,WDR4,TIMELESS,SMC4,GMNN,POLE2,CENPE,CKAP2L,RFC1,DLGAP5,TTK,UHRF1,HMMR,ASPM,RAD54L,NEK…
FC_EPSILON_RI_SIGNALING	1.45	0.0136	0.18	MAP2K6,AKT3,PRKCG,PRKCZ,MAPK3,RRAS,INPPL1,MAPK14,PIK3CD,RAC2,PRKCD,GRAP2,INPP5D,FYN,PRKD3,PIK3CA,PLCG1,PRKCE,GRB2,LAT,PRKCI,RAC3,PIK3R5,LCP2,PIK3CG,MAPK1,MAP2K1,TNF,PIK3R4,HRAS,PIK3C3,PLA2G6,SOS1,PTPN11,RAF1,PRKCA,VAV1,MAPK12,AKT1
FCGAMMA_RECEPTOR-MEDIATED_PHAGOCYTOSIS_IN_MACROPHAGES_AND_MONOCYTES	1.77	0	0.0236	AKT3,PRKCG,PRKCZ,SRC,PXN,GAB2,FGR,TLN1,MAPK3,CRK,NAPEPLD,ARF6,RAC2,PRKCD,PLD3,PIP5K1A,INPP5D,FYN,PRKD3,PTK2B,PLCG1,PRKCE,PRKCI,RAC3,LCP2,PIK3CG,MAPK1,NCK2,RAB11B,ARPC2,NCK1,FYB,VAMP3,PLA2G6,RPS6KB2,ARPC4,PRKCA,VAV1
FOXP3_TARGETS	-1.85	0	0.0205	PCM1,OTUD4,AMIGO2,MARCKS,RILPL2,NCAPG,ITGB5,SPC25,UGP2,TNFRSF18,PGLYRP1,ODC1,SOX4,LCLAT1,CYP2S1,BACH2,SPC24,MGEA5,MTMR7,PIM1,TIMM10,OSBPL9,PARD6G,FAM101B,IFI44,IL21,CTLA4,CD79B,KIF23,CCR8,GSTT2,AMD1,PTPLAD1,PRDX6,EPAS1,CENPF,GNAQ,GSTO1,MTF2,MCM10,IL18R1,YPEL2,CMPK2,MTM1,GINS2,SELP,MAP3K8,TPI1,NCAPG2,STAT1,SLC16A5,PBK,RNF32,XPO4,CELF2,ST14,CDC20,SS18,SEC61A2,TMEM176B,IL17RB,LEF1,BUB1B,STAMBPL1,MMD…
G2M_CHECKPOINT	-2.01	0	0.00417	SMC2,KIF20B,PRPF4B,MNAT1,NCL,KIF15,TACC3,BRCA2,SLC7A1,MKI67,SYNCRIP,LIG3,PLK4,MYBL2,GSPT1,MCM5,SUV39H1,MARCKS,PML,SLC12A2,CUL5,ODC1,PDS5B,E2F3,E2F1,CCND1,WHSC1,KIF11,MCM3,DTYMK,CKS2,EGF,MAD2L1,KIF23,CDC25A,AMD1,CENPF,ESPL1,KIF22,MTF2,TFDP1,GINS2,PBK,SRSF10,CDC6,CDC20,SS18,SRSF1,CENPA,SFPQ,NASP,BUB1,HIF1A,CDKN3,SMC4,CENPE,FANCC,TTK,DKC1,HMMR,RAD54L,SLC7A5,NEK2,UBE2C,CKS1B,TPX2,KIF2C,CCNA2,HMGB3,TO…
GLYCAN_GENES	1.46	0.00118	0.132	KLRC3,GNS,LFNG,KLRG1,KLRC1,GALNT10,IDS,CHST2,SLC35A3,ST3GAL6,L1CAM,ST8SIA4,HS3ST3B1,GCNT2,KLRK1,MFNG,PIGQ,HPSE,CHST11,COG1,PIGB,ALG12,CHST10,ALG11,GALNT6,POFUT2,FUT11,ST3GAL3,MAN1B1,B3GALT5,NDST2,COG6,ICAM1,HS2ST1,B4GALT4,MGAT1,MANEAL,MRC1,FKRP,CHST12,LGALS12,LMAN2L,B3GALNT2,EXT2,ALG9,PIGK,GAA,DOLPP1,MANBA,KLRD1,DPM1,GNPTG,RFNG,GPAA1,ARSB,B3GAT3,GNPTAB,MAN2B1,PIGV,SLC35A2,VCAM1,CLEC2D,HS6ST1,LMAN…
GLYCOSAMINOGLYCAN_DEGRADATION	1.72	0.00158	0.0351	GNS,IDS,HS3ST3B1,HPSE,SULF2,ARSB,IDUA,NAGLU,HEXA,GLB1,SGSH,HEXB
GO_AGING	1.28	0.0366	0.252	CCR2,ATP8A2,CLN8,PTH1R,GSS,ZMIZ1,ID2,PTGS1,IL10,ADRB2,IL15,RXRA,MBD1,SOD1,TGFBR2,APAF1,MBP,POLG,MIF,PRMT6,PPP1R15A,PRDM2,MAPK14,SRF,ITGB2,ICAM1,TPRA1,ARNTL,PRKCD,INPP5D,CNP,MAPKAPK5,ATP2B1,ENDOG,CASP9,TGFB1,SNCA,CD86,SREBF1,OPA1,VCAM1,GSK3B,KAT6A,POLB,UCP2,RELA,SOD2,SCAP,AMFR,MAP2K1,HRAS,FOS,CCL5
GO_B_CELL_ACTIVATION	-1.3	0.031	0.227	BST2,ERCC1,FZD9,MSH6,FNIP1,CLU,IL7R,CD40,NFAM1,IRF7,IFNA1,MLH1,MEF2C,PTPN2,PRKCB,ADA,ATP11C,ITFG2,DLL1,LAT2,GPR183,ZBTB1,CD79B,BATF,PTPRC,MALT1,NBN,DCLRE1C,CTPS,MS4A1,LEF1,CD55,C1QBP,IGHG3,MASP2,CD74,TPD52,AICDA,CXCR5,EXO1,KIT,FCER1G,BCL2,IGHM
GO_B_CELL_HOMEOSTASIS	-1.39	0.0156	0.161	ERCC1,FZD9,MSH6,FNIP1,CLU,IL7R,CD40,NFAM1,PPP2R3C,IRF7,IFNA1,PKN1,MLH1,MEF2C,PTPN2,ADA,ATP11C,ITFG2,DLL1,GPR183,ZBTB1,CD79B,BATF,PTPRC,MALT1,NBN,DCLRE1C,MS4A1,LEF1,CD55,C1QBP,HIF1A,RC3H2,IGHG3,MASP2,CD74,CASP3,TPD52,AICDA,EXO1,KIT,BCL2L11,FCER1G,BCL2,IGHM
GO_CYTOKINE_MEDIATED_SIGNALING_PATHWAY	-1.27	0.00649	0.24	SLC27A1,CIITA,IFNA1,ASPN,IL2RB,SAMHD1,KRAS,IL6,GAB1,RNASEL,ADIPOR1,IKBKB,PSMA3,PSMC2,PSMA5,STAT3,PSMB2,TNFRSF19,LRRC4,PML,TNFRSF18,MX2,BIRC3,IL12RB2,AIM2,TNFSF4,LTA,TNFRSF21,CSF2RB,TNFSF11,CCR8,IFNGR2,ISG20,PSMD7,IL18R1,ACSL1,STAT1,IFIT1,IL17RB,IL1R2,IL1RL2,CCR9,RSAD2,CD74,IFITM2,PSME4,ADAR,IRF8,IFIT3,XCL1,TJP2,TNFRSF4,IFITM3,TNFRSF9,CXCR5,TNFRSF10B,KIT,OAS2,CAMK2D,CD44,MID1,SOCS3,CXCL10,IL6ST,CC…
GO_CYTOKINE_METABOLIC_PROCESS	1.66	0.00348	0.0581	IL18,PAWR,NOD1,IRF3
GO_DEATH_RECEPTOR_ACTIVITY	-1.43	0.0612	0.123	TNFRSF19,TNFRSF18,TNFRSF21,TNFRSF4,TNFRSF9,TNFRSF10B
GO_FOREBRAIN_CELL_MIGRATION	1.72	0.00311	0.0403	DIXDC1,CX3CR1,FGF13,OGDH,SRGAP2,RTN4,MBOAT7,SRF,NRP1,SOCS7,ARL13B
GO_NEGATIVE_REGULATION_OF_B_CELL_ACTIVATION	1.49	0.0323	0.122	PRDM1,ID2,IL10,PAWR,INPP5D,SLA2,BCL6,TBC1D10C,SAMSN1,TNFAIP3
GO_REGULATION_OF_CYTOKINE_PRODUCTION_INVOLVED_IN_INFLAMMATORY_RESPONSE	1.55	0.0297	0.0923	IL17RA,MAPK14,CHID1,CD6,GPSM3
GO_SMAD_BINDING	1.61	0.00837	0.0788	ZEB2,BMPR1A,SMAD3,SKI,TGFBR2,PRDM16,AXIN1,TGFBR1,PPM1A,CREBBP,MEN1,TRIM33,SMURF1,YY1,FLNA,AXIN2,USP9X,SMURF2,PARP1,TGFBR3,TGFBRAP1,PURA,SMAD2,PMEPA1,STUB1,FOS,MEF2A,TOB1
GOLGI_MEMBRANE_II_M237	1.76	0.0031	0.0281	WLS,SGMS1,SLC35A3,SLC35A5,GOPC,PNPLA8,GOLPH3L,C1GALT1C1,RAB21,B3GNT5,RAB33B,SLC35B3
GRANZYME_B_SIGNALING	1.57	0.0129	0.0964	APAF1,PRF1,NUMA1,CYCS,ENDOG,CASP9,PRKDC
GROWTH FACTOR INDUCED	-1.64	0.0254	0.0567	IL6,CYR61,NR4A3,NR4A2,EGR3
GROWTH_FACTOR_INDUCED_ENRICHED_IN_NUCLEAR_RECEPTOR_SUBFAMILY_4_M94	-1.63	0.0191	0.0711	IL6,CYR61,NR4A3,NR4A2,EGR3
GSE11924_TFH_VS_TH1_CD4_TCELL_UP	1.93	0	0.00241	SUOX,WBP1,GADD45A,PCMTD1,CREBBP,SEC22C,ACAP2,ASB3,ATP2B1,CHD1,ARAP1,SEC24B,MAN1C1,CASP4,RAB33B,NDRG3,GPR108,B4GALT1,ICAM2,PPM1K,MAEA,SLU7,ARID4A,CCNT1,B3GALT4,MCM3AP,ARNT,VAMP2,KCTD18,CAST,LTB,CAPZB,CRBN
GSE27786_BCELL_VS_NKTCELL_DN	1.54	0	0.1	GRK5,FGF13,ABCC5,TMX4,CHD3,TMEM159,ELAC1,GADL1,SNX33,PTPRE,ST3GAL6,CRIM1,ATP8B2,NFIC,ZDHHC18,GOSR1,MAPK14,RTN4RL1,PTTG1IP,TMIE,ITPK1,HK1,GOLM1,ABCA7,GLRX,RIT1,CCDC138,CNNM3,SDF4,ATP10A,AGTRAP,AKNA,GPAA1,PLSCR1,TBC1D10C,PANX1,PRKDC,DNMBP,TM6SF1,VPS26B,MAP7D1,OSM,TMEM189,RETSAT,PATZ1,ARHGAP18,RGS1,LOXL4,SPRY2,ARL15,CCDC53,NDFIP2,KDM6A,PABPC1,CRTC3,KCTD10,SCAF1,TMEM9B,PPIP5K1,ANXA6,DYNC1I2,INTS5,RAB…
GSE27786_CD8_TCELL_VS_NKTCELL_DN	1.76	0	0.0305	FCGR2B,RAP2A,PRDM1,RAP1GAP2,ITGAL,CDS2,ITGAX,F2RL2,ITPRIPL2,RELL1,GAB2,NR2F6,GFI1,ANKRD40,CD38,GAS7,CHST11,TNFSF10,GABARAPL1,DOPEY2,MKNK2,ATXN7L1,BTBD11,RAB37,TOLLIP,ITGA4,TNFRSF1A,ABCA7,PDCD6IP,SORL1,CD82,RNF10,GPAA1,KLHL4,PLSCR1,RABGAP1L,TCIRG1,RUNDC3B,LRP10,PPM1J,UNC93B1,CD97,TGFBRAP1,PLIN2,DTNBP1,RAB14,MTMR12,UBE2G2,RETSAT,FNBP1,PADI2,ARHGAP18,SOCS2,NOL9,6-Mar,NCK2,SLC2A8,SLC12A6,ARPC2,RPAP1,…
GSE27786_LIN_NEG_VS_NKTCELL_DN	1.62	0	0.0728	SUOX,TRIP4,IRF2BPL,RARG,ITGAX,PLEC,ATP2A3,UBR1,POLM,GAS7,HCLS1,RPTOR,HERPUD2,TNFSF10,ITGAV,RGS14,CXXC1,PRDM2,RALGAPB,FBXO25,UBE2B,SLC20A1,HMG20A,TNFRSF1A,GPRIN3,INPP5E,RIT1,RALA,ZBTB2,SLC26A2,FAM120B,LIMD1,NCOA6,PTTG1,SECISBP2,ATP10A,FPGT,OSBPL5,FAM204A,NAA60,DNMBP,TM6SF1,TRIM35,SLC25A19,TNKS2,TGFBRAP1,AQR,GIT2,TNIP1,PTCD1,TAZ,WHAMM,SP1,RPAP2,ARHGAP25,TRAF3,ATF2,SART1,CCDC53,ARL2BP,CRTC3,DERL2,NC…
GSE27786_LSK_VS_NKTCELL_DN	1.46	0.00524	0.134	PLEKHF1,DAPK2,CHD3,NCALD,IRF2BPL,NR3C1,F2RL2,PLEKHA5,TWF2,CECR5,HECTD3,MBP,HERPUD2,KLHL25,RALGAPB,EZH1,MAP3K3,FLII,DUSP7,GLG1,RIT1,LAPTM5,FLNA,ASXL2,LIMD1,PRKD3,MED30,TNKS2,GTPBP2,AQR,IL21R,COX16,SVIL,ANKRD11,IQSEC1,TMEM189,KLRC2,MARK3,WHAMM,MIA3,SLC2A8,TMEM63A,TRAF2,RAB2A,SGSH,ATP6AP1,SLC4A1,FAM46A,MRPS15,PSENEN,WDR91,AIP,CCDC88B,CHD8,PPP2R5A,SUN2,JARID2,TMTC4,DEDD,YPEL5,LSM14A,PCBD2,SURF1,MED12…
GSE27786_NKCELL_VS_NKTCELL_DN	-1.52	0	0.111	TGIF2,CRTAM,NR1I2,SV2C,TMEM177,HSPB1,ZNF512B,NDUFA12,SLC39A14,MBOAT1,HMGXB3,TNFRSF18,RRP15,PHGDH,GPR183,WDR43,SHMT1,TFAP4,PTPLAD1,RCBTB1,FAM133B,DNM1L,NTRK3,SMC4,NSMCE1,CXXC5,PLAA,AFP,MTHFD1,MFHAS1,ETNK1,TCF7,FAM172A,GABRR2,GPR15,TTC28,ARMCX4,PDK1,ZEB1,TNFSF8,ATP1B1
GSE27786_NKTCELL_VS_ERYTHROBLAST_UP	1.5	0.0083	0.12	KCNJ8,GRK5,ZMIZ1,IER5,GADL1,JUNB,ITPRIPL2,CPEB2,CLDN12,NHLRC3,BIN1,PHF21A,ZBTB24,FBXO25,FKBP4,CALHM2,TMEM55A,KDM2B,TXNDC17,ACYP1,WDR89,DUSP7,EXT2,DNAH8,FAM120B,BCL6,WDR47,MFSD1,KDM5B,PLSCR1,OSBPL5,SEPHS2,OPA1,BBS12,STX16,ABHD12,AP3B1,FBXO6,TMEM168,RGS1,ICMT,PHF23,PHF2,SLC30A6,GLB1,NMT2,EGR1,TTC5,LSM14B,THEMIS,IMP4,DCUN1D2,FAM53A,SNTB2,MED28,TBC1D14,MYO9B,FAM179B,ADAM9,KDELC1,SURF1,RNF44,KHDRBS1,A…
GSE28726_ACT_CD4_TCELL_VS_ACT_VA24NEG_NKTCELL_DN	1.41	0.0144	0.169	BRWD1,PTPN4,CHD3,JUNB,RGS2,SH3YL1,ATP2A3,ST3GAL6,LEPROTL1,PCMTD2,GAB2,TGFBR2,HDAC5,EPHB6,CAPN2,AXIN1,GADD45A,CDC25B,CLN3,PRDM2,BTG2,TNK2,DNAJB6,PPP6R2,HMHA1,DNAJB1,SORL1,CCDC69,LAPTM5,TRAM2,CENPB,ARL4C,NUCB2,ARHGEF18,SYNE1,TCEB3,RASGRP2,ATXN7L3B,SP3,DGCR2,VPS13B,MFGE8,ATG13,UBE2G2,RGL2,ARHGAP4,CD37,CASP4,TAZ,H3F3B,MOB1A,TPP1,RGS1,TNFAIP3,BLCAP,ARL2BP,SNRK,EXTL3,TXNIP,MCL1,DLG5,WTAP,FYB,IFFO1,MAP4…
GSE28726_NAIVE_CD4_TCELL_VS_NAIVE_NKTCELL_DN	1.49	0.00519	0.122	FCGR2B,ZFP36L2,SMAGP,LFNG,SIPA1,ADRB2,SLC2A3,PIAS3,JUNB,ULK2,GAB2,AXIN1,GADD45A,USP19,CDC25B,SLCO3A1,BIN1,CTNNBIP1,NUMA1,PLCD1,MAPK3,PCNX,ITGB2,HMHA1,DNAJB1,CCDC69,IRF2BP1,FAM3A,PPARD,PTK2B,ARHGEF18,RAB31,CXCR6,RASGRP2,HEXIM1,CTSA,DGCR2,S1PR4,NCKIPSD,MFGE8,ATG13,PFKL,CBX4,PADI2,KDM2A,GPSM3,GCA,TXNIP,MCL1,ACP5,CFP,SLC25A42,MAP4K2,TOB1,B3GALT4,SIT1,CYTH1,BTBD2,MATN2,MYO9B,SETD1B,S100A13,OPTN,IZUMO4…
GSE28726_NAIVE_VS_ACTIVATED_NKTCELL_DN	-1.34	0.00844	0.203	UMPS,SYNCRIP,TUBB2A,NAB1,BCL9,RANBP2,NDEL1,PGAP1,IFRD1,TUBB4B,PVRL3,PAICS,URB2,IVNS1ABP,CFLAR,FEN1,PSMD7,DAAM1,PNO1,GNL2,IL18R1,ACSL1,POGZ,EIF4G2,FKBP2,IPO7,SLC5A3,RRAS2,EIF2S1,PAQR3,SLC7A5,CD81,AHR,ICOS,SERPINE2,CD200,EIF4E,PPAP2A,SPON1,EGR2,BCL2L11,EGR3,RGS10
GSE28726_NAIVE_VS_ACTIVATED_VA24NEG_NKTCELL_DN	1.35	0.0344	0.204	CIT,TANC2,LFNG,PIAS3,JUNB,ULK2,PCMTD2,ACSBG1,DHCR7,ITSN1,GADD45A,RAB6B,USP19,CDC25B,DOPEY2,MAPK3,STX11,TBC1D9B,MRC1,DNAJB1,FAM3A,PPARD,RAB31,CXCR6,HEXIM1,CTSA,DGCR2,S1PR4,NCKIPSD,ST3GAL1,GATAD1,CYBB,TRIM3,EXTL3,TAOK3,TXNIP,FAM50A,IMPDH1,KAT2A,SLC25A42,B3GALT4,ZBTB25,SIT1,AIP,BTBD2,NEFL,SLCO2B1,TSN,ARID4B,FCHO1,ACIN1,PPP2R5D,ZBTB7B,PLXNA3,PHKG2,MVD,CIZ1
GSE3039_NKT_CELL_VS_ALPHABETA_CD8_TCELL_UP	-1.45	0	0.136	FDPS,ESF1,ESR1,IMMT,POLA2,CCDC90B,SLC19A1,NES,FOSB,FDFT1,CENPW,SNRPF,ARL6,AGFG1,UCHL5,HSPB1,SEC24A,SFXN1,WDHD1,GART,NCAPD2,NUCKS1,PTRH1,HDDC2,RANBP1,INTS2,WDR43,ELP4,TPST1,ETF1,ACVR2A,WDR35,TIMP2,CTPS,IL1R2,FARSB,DNAL1,CKAP2L,P2RY12,TTK,ANKRD28,NAMPT,TMLHE,MAFF,HAUS1,NEK2,LCORL,DDX50,GGT1,ELK3,TSR1,TNFRSF9,NUF2,PRIM2,SMYD2
GSE3039_NKT_CELL_VS_B1_BCELL_UP	1.57	0.00129	0.0881	SORBS1,CCND3,LFNG,FAM63A,FGL2,CDC42EP3,ATP2A3,CANT1,CCDC97,BAZ2B,TMCO6,S100A6,MON1A,CKLF,ABTB2,EZH1,ATXN7L1,AP1S2,PHRF1,RASSF2,HMHA1,IP6K1,OGFRL1,ITPRIP,ACAT2,TMEM234,SEMA4B,SYS1,LEMD2,CTDSP1,SLC37A1,TFEB,PQLC1,LRG1,PBXIP1,CBX7,DENND1C,SLC4A1AP,TRADD,ARAP1,C1GALT1C1,TSC22D4,PTCD1,SIPA1L3,GPSM3,CEBPD,CNOT3,ZRANB1,TBKBP1,SLU7,SUDS3,BET1L,FAM65B,TMUB2,WDTC1,CCM2,SLC6A4,RNF24,MARK2,S100A13,PDZD11,TBX…
GSE3039_NKT_CELL_VS_B2_BCELL_UP	1.44	0.00656	0.142	NHSL2,S1PR5,DOCK5,SMAGP,KCNK6,QPRT,CCDC88A,SLC4A7,IDS,ATP8A1,FAM49A,SLC9A9,DAGLB,SPN,HNRNPUL2,ACO1,AHCYL2,CALHM2,ABI2,FAM117A,ITGA4,SULF2,KDM2B,B4GALT4,KLHL20,APH1B,RNF141,EMP3,TMC6,TFDP2,SASH3,HPGD,AK3,RIPK1,HPS3,FAM126A,C1QB,OPA1,RASGRP2,MDP1,NADK,RDH10,CYLD,KLK8,ARHGAP18,TMEM64,LANCL1,ACSS1,GALNT3,BCAS3,NSMAF,CHD6,CAT,ACER3,SGPP1
GSE34179_THPOK_KO_VS_WT_VA14I_NKTCELL_DN	-1.73	0	0.0493	SNRPF,APEX2,HELLS,SLC39A2,LIF,PTPLAD2,THOC1,RIPK3,MARCKS,MEX3A,DUT,TCERG1,HK2,NR4A3,IL21,HSPA9,BCAP29,INTS2,TNFSF11,CCR8,MARCKSL1,SGOL1,ATAD5,DDC,ACSL1,IPO5,PSAT1,BRCA1,CTPS,FNDC3B,CD83,CUL2,RRM2,VPS54,UHRF1,SUV39H2,CD69,KLHDC2,HIVEP3,IRF8,PUS7,TNFRSF9,EXO1,BCAT1,ESCO2,EGR2,TFRC,EGR3
HALLMARK_INFLAMMATORY_RESPONSE	-1.31	0.0179	0.218	ACVR1B,ADORA2B,SELE,GCH1,ITGB3,PSEN1,GPR183,LTA,SRI,SLC1A2,IFNGR2,TPBG,NFKBIA,ACVR2A,IL18R1,SLC11A2,LY6E,PDE4B,SLC31A1,CD55,HIF1A,CD69,NAMPT,EIF2AK2,AHR,RTP4,RGS16,TNFRSF9,TLR1,P2RX7,MYC,CXCL10,ABCA1,IFITM1,SELL,CCR7
HALLMARK_INTERFERON_ALPHA_RESPONSE	-1.94	0	0.00832	IFIH1,PSMA3,TDRD7,MOV10,IFI44,PARP14,ISG20,PARP9,CMPK2,LY6E,DDX60,EPSTI1,HERC6,ELF1,RSAD2,DHX58,CD74,USP18,IFITM2,EIF2AK2,ADAR,IFIT3,RTP4,IFITM3,PNPT1,CXCL10,IFITM1,SELL
HALLMARK_INTERFERON_GAMMA_RESPONSE	-1.63	0	0.0709	IRF7,CIITA,IL2RB,SAMHD1,IL6,PTPN2,IFIH1,PSMA3,STAT3,PSMB2,GCH1,PML,TDRD7,MX2,PIM1,IFI44,PARP14,CSF2RB,SRI,ISG20,LYSMD2,NFKBIA,RNF213,CMPK2,SELP,GBP6,STAT1,LY6E,IFIT1,PDE4B,DDX60,ISOC1,EPSTI1,HIF1A,HERC6,RSAD2,DHX58,CD74,CASP3,USP18,CD69,NAMPT,DDX58,IFITM2,EIF2AK2,ADAR,IRF8,IFIT3,XCL1,RTP4,IFITM3,RAPGEF6,OAS2,P2RY14,PNPT1,PELI1,SOCS3,CXCL10
HECKER_IFNB1_TARGETS	-2.17	0	0.000366	G0S2,C3AR1,SCO2,CLU,XAF1,FFAR2,PDZK1IP1,LGALS3BP,DTX3L,IRF7,MX2,IFI44,PARP9,CMPK2,STAT1,LY6E,IFIT1,DDX60,EPSTI1,HERC6,RSAD2,DHX58,DDX58,EIF2AK2,IFIT3,RTP4,OAS2,PNPT1,CXCL10,EGR2
HEME_METABOLISM	1.71	0	0.0381	KLF3,ARHGEF12,CCND3,NR3C1,VEZF1,SLC6A8,ELL2,GCLM,FOXO3,SLC30A1,ENDOD1,MXI1,MOCOS,TRAK2,TSPAN5,PIGQ,SEC14L1,NNT,MKRN1,GCLC,PPP2R5B,EZH1,BTG2,FBXO9,KHNYN,MOSPD1,NARF,TFDP2,CDR2,FECH,CTNS,DCAF11,RIOK3,BACH1,FOXJ2,PQLC1,BPGM,SNCA,LRP10,GAPVD1,EIF2AK1,SLC10A3,E2F2,HAGH,MARK3,UCP2,XPO7,CTSB,SLC25A37,RBM5,ARL2BP,MINPP1,TMEM9B,XK,CAT,BMP2K,ACP5,NUDT4,DCAF10,GYPC,SLC4A1,TNRC6B,PGLS,BTRC,FBXO7,HTRA2,RAD23A…
HIV_NEF_INFECTION_REPLICATION_PATHWAY	1.49	0.00976	0.119	XIAP,APAF1,POLR2A,LMNA,BAG4,NUMA1,CYCS,NUP188,SPTAN1,AP1S2,NUP50,TNFRSF1A,PRKCD,NFKB1,FYN,ELMO1,CASP9,RIPK1,PRKDC,PARP1,TCEB3,TRADD,KPNA1,AP2B1,RELA,PSEN2,PSMF1,TNF,MAP3K14,NUP214,DOCK2,AP1G1,TRAF2,CCNT1,CASP6,CASP7,MAP3K1,NUP133,BTRC,ELL,CD247,DFFB,PSMD5,TNFRSF1B,PAK2,DFFA,XPO1
IGF1MTOR_PATHWAY	-1.54	0.027	0.103	EIF2S2,PDK2,EIF2B5,PTEN,RPS6,EIF2S1,RPS6KB1,EIF4E,IGF1R
IL2_STAT5_SIGNALING	-1.79	0	0.037	TNFRSF18,ODC1,LCLAT1,HK2,PTCH1,COCH,PIM1,TNFRSF21,CTLA4,CD79B,BATF,TNFSF11,ETV4,GSTO1,IL18R1,SPRED2,CTSZ,SELP,MAP3K8,CDC6,POU2F1,FAM126B,IL1R2,LRIG1,CD83,CAPN3,SHE,PRNP,CASP3,MAFF,HUWE1,TGM2,CD81,AHR,IRF8,HIPK2,RHOB,ICOS,TNFRSF4,IFITM3,RGS16,TNFRSF9,MYO1E,TWSG1,PPAP2A,CD44,NDRG1,SNX9,NFKBIZ,IGF1R,MYC,CXCL10,RRAGD,BCL2,SELL,ITIH5,TLR7,IKZF2,IL1RL1,PLAGL1
IL4_PATHWAY	-1.48	0.0115	0.126	STK17B,GPR183,LTA,PARP14,BATF,EPAS1,IL18R1,SPINT2,HTT,SELP,NSMCE1,IGHG3,SETX,FES,RPS6KB1,DPP4,HIPK2,ICOS,AICDA,IRS2,STIL,SOCS3,EGR2,CCR6,BCL2,IRAK3,MYB,ST6GAL1
IL4 SUPERPATHWAY FROM GENECARD	-1.32	0.0397	0.137	STK17B,GPR183,LTA,PARP14,BATF,EPAS1,IL18R1,SPINT2,HTT,SELP,NSMCE1,SETX,DPP4,HIPK2,ICOS,IRS2,SOCS3,EGR2,CCR6,BCL2,IRAK3,ST6GAL1
IL6_JAK_STAT3_SIGNALING	-1.43	0.00955	0.147	IL6,PTPN2,ACVRL1,STAT3,ACVR1B,ITGB3,PIM1,TNFRSF21,CSF2RB,IFNGR2,IL18R1,MAP3K8,STAT1,IL17RB,IL1R2,STAM2,CD9,CD44,SOCS3,CXCL10,IL6ST
INDUCED_TREGS_MARKERS	-1.79	0.00322	0.0342	LAD1,AGAP1,CD40,PDZK1IP1,ACVR1,SLC15A3,MAOA,TMEFF1,AQP3,NR4A3,MARCKSL1,PAPSS2,SCD1,PLA1A,ATP1A2,DUSP4,IGFBP7,XCL1,RGS16,BCAT1,DSP,NCF1,ATP1B1
INFLAMMASOME_RECEPTORS_AND_SIGNALING	-1.28	0.0235	0.258	ACVR1B,ADORA2B,SELE,GCH1,ITGB3,BIRC3,PSEN1,GPR183,LTA,SRI,SLC1A2,IFNGR2,TPBG,NFKBIA,ACVR2A,IL18R1,SLC11A2,LY6E,PDE4B,SLC31A1,CD55,HIF1A,CD69,NAMPT,EIF2AK2,AHR,RTP4,RGS16,TNFRSF9,TLR1,P2RX7,MYC,CXCL10,FCER1G,ABCA1,IFITM1,SELL,CCR7
INTERFERON ALPHA RESPONSE (I)	-1.79	0.00249	0.0306	COL8A1,FGF5,ITGB4,LAMC2,ST14
INTERFERON STIMULATED GENES IDENTIFIED IN THE CD4 T CELLS	-2.09	0	0.0012	IRF7,KIF15,RBX1,SAMHD1,ANK3,PSMA3,PSMA5,ADA,PSMB2,TBC1D4,MCM5,WHSC1,KIF11,CKS2,IFI44,ISG20,PBK,LY6E,IFIT1,CENPA,BUB1B,CDKN3,MELK,RRM2,TTK,HMMR,USP18,MAFF,NEK2,IFITM2,DENND2D,UBE2C,KIF2C,HMGB3,CCNB1,OAS2,RAD51AP1,CD44,CCNB2,SMYD2,BIRC5,DTL,ACTN1,MYB,CCR7
INTERFERON_RESPONSE	-1.69	0	0.0506	LAMC2,IRF7,CIITA,IL2RB,SAMHD1,IL6,PTPN2,IFIH1,PSMA3,STAT3,PSMB2,GCH1,PML,TDRD7,MX2,MOV10,PIM1,IFI44,PARP14,CSF2RB,SRI,ISG20,LYSMD2,PARP9,NFKBIA,RNF213,CMPK2,SELP,GBP6,STAT1,ST14,LY6E,IFIT1,PDE4B,DDX60,ISOC1,EPSTI1,HIF1A,HERC6,ELF1,RSAD2,DHX58,CD74,CASP3,USP18,CD69,NAMPT,DDX58,IFITM2,EIF2AK2,ADAR,IRF8,IFIT3,XCL1,RTP4,IFITM3,RAPGEF6,OAS2,P2RY14,PNPT1,PELI1,SOCS3,CXCL10,IFITM1,SELL
IRF1_SIGNALING	1.34	0.0259	0.214	ZEB2,RET,FCGR2B,SORBS1,ACSS2,CALU,SIPA1L1,NEDD4,DYRK1A,FAM49A,MEGF11,LMO4,SERPINI1,RUFY3,ATP2C1,PHF21A,LAMC1,VGLL4,UGGT1,SGK1,KIF3A,ADAM15,ZSCAN20,BMF,SLC12A7,SLC4A2,RAD1,RIOK3,ATP2B1,DDX17,RNF31,ARAP1,ZBTB37,SKIDA1,MAP3K11,STX16,WASF2,CD37,CSRNP2,STAG1,TNRC6A,EDC4,SLC26A6,FLI1,P4HA1,NUB1,LSP1,ITGB7,TUBD1,MYL3,SIK3,MITF,HPCAL1,TTC17,TUG1,CNOT4
IRF7_SIGNALING	-1.34	0	0.202	LIF,PSMA3,CXCL16,PLXNC1,EVL,TLX2,SOX4,MXD3,TMBIM4,E2F3,CYTH3,MOV10,NR4A3,KIF13A,USP2,MAP3K8,ZMYND8,CPT1A,TIA1,DDX60,EPSTI1,CUL2,NR4A2,USP18,DDX58,RPS6KB1,ADAR,TCF12,HMGB3,RAPGEF6,CXCL10,ZBTB10,DLEU2,LSM6,PCGF5
KLF12_TARGETS_NETWORK_M32.3	1.6	0.00832	0.082	NBEAL2,POR,ABHD17A,HGS,ACAP1,NRBP1,GNB2,RHOG,CNOT3,NR1H2,PPP2R1A,GNAI2
LATENT_INFECTED_CELLS_SIGNATURE	1.37	0.0387	0.181	DOCK5,TBC1D12,ARHGAP31,PYGL,STEAP3,IER3,FTH1,SRC,PTPRE,FOSL2,FAM49A,GAB2,GALNT6,CCL3,SLAMF7,FGR,IDO1
LE_NEURONAL_DIFFERENTIATION_DN	-1.68	0.0148	0.049	CDC25C,RGS12,SUV39H1,MRPL11,PKMYT1,CKS2,KIF23,CDC20,UBE2C,E2F7,CCNB2
M.T_LYMPHOCYTE_ANERGY	1.64	0	0.0609	KCNJ8,CCR2,FCGR2B,KCNK5,PRDM1,KLRC1,ITGAL,IER3,COMMD7,ITGAX,ANXA1,EOMES,TWF2,KLRK1,ANP32A,PRDM16,MFNG,TBX21,SEMA4A,HCLS1,HSPA4L,CCL3,MKNK2,IL17RA,SOCS4,JKAMP,MYO1C,ARFRP1,STX11,FAM117A,ISYNA1,REPS1,RORA,ETS1,YIPF3,NFATC1,FYN,GATA3,CDKN2D,BCL6,PQLC1,HLF,CD97,ADORA2A,DLG2,MLX,CORO1B,GADD45B,RSU1,IL18RAP,CASP4,CTSD,SLC29A3,SLC1A5,UBQLN1,JAK3,LYSMD1,B4GALT1,HIF1AN,ICAM2,SSNA1,DCPS,TNFSF9,PHTF1,ANXA6,…
M1.4_REPLICATION_REPRESSION_REPAIR_TNF	-1.44	0.0123	0.145	PIGA,ARMC8,STK17B,RNMT,IDI1,EIF5,PDE4B,DUSP8,CD83,ATF7IP2,NR4A2,RBBP6,MAFF,NAP1L5,ETNK1,SC5D,PELI1,TFRC
M2.1_NK_CYTOLYTICCD8_TCELL_IFNG	2.09	0	0	KLRC3,PTPN4,CCL4,KLRG1,GZMK,NCALD,MATK,EOMES,KLRK1,SYTL2,PRF1,TBX21,BIN1,GLCCI1,GZMA,CHST12,CD8A,FYN
M2.11_REPLICATION_REPRESS_RAS_AUTOPHOSPHORYLATION_ONCOGENIC	1.4	0.0197	0.176	RAP2A,NR1D2,FGL2,CASP1,IL15,CHD9,BBX,ANP32A,POGK,HPSE,PPP1R12A,CYFIP1,SSH1,CYCS,AP1S2,PKN2,WNK1,YY1,SNX27,ACBD3,HIPK1,CNNM3,SPEN,FEZ2,WHSC1L1,RABGAP1L,CD86,USP1,ILKAP,PRKCI,IFNAR2,MALAT1,CYBB,RNF135,CSF1R,ARHGAP18,UBN1,MKLN1,BMP2K,UHMK1,GLB1,FYB
M2.3_ERYTHROCYTES_RED_ANEMIA_GLOBIN_HEMOGLOBIN	1.57	0.00421	0.0937	GSS,SLC6A8,MXI1,RAB2B,ZDHHC2,PPM1A,MKRN1,GABARAPL2,YPEL3,FECH,SLC14A1,RIOK3,RNF10,CHPT1,GIT1,SNCA,E2F2,HAGH,MARK3,PSMF1,SLC1A5,TOPORS,NUDT4,GYPC,SLC4A1,PINK1,FBXO7,THAP4,GFER
M2.6_GRANULOCYTES_MONOCYTES_MYELOID_ERK_NECROSIS	1.45	0.0124	0.136	DOCK5,APLP2,LATS2,RXRA,NPC2,NQO2,RGS2,PTPRE,CDC42EP3,AQP9,GAS7,SRGAP2,SLCO3A1,RALB,RNF130,FGR,ITGB2,TK2,PTTG1IP,TNFRSF1A,MGAT1,APH1B,RAB31,SH3BP2,CTSB,RNF135,GABARAP,TNFSF13B,DNTTIP1,CEBPD,NUP214,MKNK1,VAMP3
M2.9_ERK_TRANSACTIVATION_CYTOSKELETAL_MAPK_JNK	1.49	0.00563	0.119	KLF3,GNS,GTF2I,SLC4A7,TMEM30A,RYK,MFNG,GOPC,PAPOLA,NNT,RALB,PRKAB1,NFYA,ITGA4,RNF38,WAC,ARNTL,MAP3K7,POLDIP3,NIN,NCOA2,SCYL2,TNKS2,STX16,ORMDL1,SLC39A6,HSPA4,MAPK1,CRKL,NDRG3,SEC61A1,ATF2,FLI1,MCL1,SGPP1,VAMP3,HIPK3,MAP3K1,PPFIA1,ARIH2,PTPN11,ARFGEF1,TSN,FOXJ3,KBTBD4,SOS2,ADAM10,PICALM
M3.3_INFLAMMATORY_DEFENSE_LYSOSOMAL_OXIDATIVE_LPS	1.72	0	0.0374	QPCT,ITGAM,ENTPD1,IL18,GNS,PYGL,RXRA,MYO1F,TMEM30A,PLOD1,ZYX,FCHO2,ETHE1,NEK6,LY96,PIGB,CCPG1,RTN4,CKLF,MAPKAPK3,TAX1BP3,AP1S2,MAP3K3,RASSF2,SNAP29,HIP1,SNX27,PRKCD,RAB3D,STX12,TFEB,AGTRAP,MFSD1,GORASP1,DNASE1L1,TCIRG1,LRRFIP2,TM6SF1,MLX,RNASE4,RNPEP,CAMKK2,CTSB,CPM,TPD52L2,RHOG,CHMP3,PSTPIP1,NCF4,SNX10,PXK,AP2S1,PYCARD,HSBP1,ATP6AP1,PGLS,LTA4H,RGS19,ZDHHC7,PDXK,H2AFY,PPT1,CAST,RTN3,EIF4E2,ATP6V1A
M3.6_RIBOSOMAL_T_CELL_BETACATENIN	1.52	0.00544	0.113	PPP1R11,DLAT,LACTB2,TM7SF3,SOAT1,SLC27A4,SNX14,SCFD2,COG6,SCOC,GLRX,ME2,PDCD6IP,CRYZL1,APBB1IP,LIMD1,NIN,DOCK8,SCYL2,ACOX1,PANX1,EGLN1,SEH1L,C1GALT1C1,GIT2,DTNBP1,TMOD3,RNF20,CHCHD4,TXNDC9,ATP6V1C1,SNX6,VKORC1L1,AHSA1,AZI2,PMM2,IDE,HSPA8,SH3KBP1,MIB1,CRIPT,PANK2,GALNT7,POU2F2,ZNRD1,CAB39,PCMT1,IFNAR1,PIGF,PLCG2,GFM1,JAGN1,NFE2L1,CGGBP1,GFM2,KLHL8,GNPAT,VPS35,RER1
MAPK_RAS_SIGNALING_M100	1.63	0.0123	0.0694	RAC2,FLNA,TGFB1,RASGRP2,MAP3K11,ARRB2,AKT1
MDC	1.36	0.0118	0.233	KLF3,MEGF9,SPTLC2,ENTPD1,RYR1,RARA,TPPP3,ST3GAL6,APAF1,GCNT2,RUFY3,UBE3A,NFIC,PRCP,PACS1,AHCYL2,FAM135A,FADS1,LIMK1,WNK1,MRC1,SNX27,NABP1,NF2,SNAP23,KCTD17,POLR3F,FAM131B,NCOA2,EGLN1,DPYSL2,FYCO1,DEXI,RECK,CNPPD1,SAP30,CAMKK2,SETD8,EYA3,PADI2,SLC6A6,SCAMP1,ARL15,SLC48A1,TPMT,FOS,GCA,BHLHE40,HCFC1R1,CDH17,FYB,MEF2A,MAZ,MTHFR,HIPK3,DST,MRPS15,KIF1C,DDX19A,PAF1,RCHY1,RPAIN,LTBP4
MET_PATHWAY	1.75	0.00145	0.0278	ITGA1,CDH1,PRKCZ,SRC,F2RL2,PXN,GAB2,RPTOR,PTPRJ,ITGB1,MAPK3,INPPL1,CRK,ARF6,INPP5D,ETS1,ELK1,PIK3CA,PTK2B,PLCG1,GRB2,HGS,PRKCI,PTPN1,PIK3CG,MAPK1,CRKL,NCK2,MAP2K1,HRAS,MLST8,FOS,NCK1,RAP1B,ARHGEF4,KPNB1,EGR1,MAP3K1,APC,SH3KBP1,SOS1,PTPN11,RAF1,RAPGEF1,AKT1,CTNNB1,MAP4K1,RHOA,PAK2,BAD,MAP2K4,MTOR,RASA1,CTNNA1,MAP2K2,PDPK1,AKT2,DOCK1,RAB5A,MET
METALLOTHONEIN	-1.61	0.0195	0.0756	ECT2,MAX,USP25,IL6,NEDD4L,PRKD1,CDC25A,JMJD1C,AHR,HIPK2,MYC
MHCI	1.52	0.00256	0.112	NEDD4,HACE1,ANAPC1,UBE2A,UBE2H,PJA2,RNF14,FBXO31,DZIP3,ITGAV,UBE3A,UBE2V2,ZNRF2,RNF130,TRIM37,UBE2B,ATG7,FBXL4,RNF19B,ASB3,UBE2O,HERC1,UBA5,KLHL20,PDIA3,UBR2,ANAPC10,TRIM36,CDC23,TRIM11,ANAPC2,CDC26,SMURF2,ASB1,UBE2D3,SEC24B,ASB7,UBE3C,TRIM41,UBE2G2,RNF34,CUL3,UBA3,UBE4A,UBE2Q1,FBXO3,PSMF1,RNF144B,UFL1,KLHL21,RBCK1,HERC2,TAP2,FBXW7,SEC23A,TCEB1,STUB1,LNPEP,ITCH,UBE2D1,KEAP1,AREL1,LTN1,UBE2J2,RNF1…
MONOCYTES	1.63	0	0.0644	DIXDC1,PRKAR2B,RET,QPCT,WLS,PDLIM5,CCR3,TANC2,PRDM1,TBC1D12,CALU,TESC,ZMIZ1,WBP2,RUNX1,CCR5,APLP2,GPRC5A,CDC42EP4,VOPP1,RFX2,GNS,KLHL2,CORIN,IL10,MECP2,NOTCH2,SGMS1,ARMCX3,DENND5A,RARA,OGDH,FAM214B,SLC4A7,NRP2,S100A10,PYGL,STEAP3,IER3,ZFAND5,FMO5,CASP1,SLC2A3,XIAP,FTH1,RARG,NR3C1,SMAD3,PRKCG,IL15,RXRA,MYO1F,ZFYVE16,IER5,HSPH1,ANXA1,TMEM30A,SLC6A8,AFTPH,NQO2,MAP1LC3B,LHFPL2,CD151,IDS,CALCRL,PDGFB,…
MYC_TARGETS	-1.56	0	0.0918	BLM,LDHA,NDUFAF4,DCTPP1,MYLK,MAP1B,CDCA7,CCT3,DDX21,TMEM97,CYTIP,COPS5,ABCE1,EIF3B,TYMS,PABPC4,MGLL,TRIP6,PES1,NOP56,MRPS18B,CTNND1,SLC19A1,SLC25A3,SRM,AFAP1,TFB2M,AK4,NOP2,NPM1,SRSF2,EBNA1BP2,PGK1,SMARCC1,RSL24D1,PPAT,PUS1,VDAC1,RUVBL1,HDAC2,SDC1,NIP7,MRPL23,TXNL4A,SURF2,SLPI,PCCA,EEF1B2,ACP1,BYSL,CSRP1,DKK3,NOP16,MYBBP1A,SYNCRIP,PSMG1,EIF2S2,MCM4,NHP2,EHD1,EIF3D,RABEPK,PSMB2,STOM,MCM7,IFRD1,PLK…
NATURAL_KILLER_CELL_MEDIATED_CYTOTOXICITY	1.7	0.00142	0.0384	KLRC3,KLRC1,ITGAL,PRKCG,KLRK1,PRF1,TNFSF10,CD244,MAPK3,ITGB2,ICAM1,PIK3CD,RAC2,NFATC2,NFATC1,FYN,KLRD1,PIK3CA,PTK2B,PLCG1,GRB2,LAT,LCK,PPP3CB,SH3BP2,RAC3,PIK3R5,IFNAR2,KLRC2,LCP2,PIK3CG,MAPK1,MAP2K1,PPP3CA,ICAM2,TNF,HRAS,HCST,ZAP70,SH2D1A,NFATC3,CD48,PPP3R1,CD247,SOS1,PTPN11,RAF1,PRKCA
NATURAL_TREG_SIGNALING	-1.53	0.0185	0.103	IGJ,DDX60,TOX,CD83,CCR9,CAPN3,IGK-V28,INADL,CXCR5,TTC28,H2-AA,KLRB1B,H2-OB,IKZF2,PLAGL1
NFAT_D_AP1_EXHAUSTION_ANERGY	-1.41	0	0.15	AQP3,STOM,LAG3,TBC1D4,DYNLT3,ADORA2B,AP1AR,PHACTR2,CCDC141,PGLYRP1,CDC14A,BACH2,TSPAN2,ARHGAP6,IL21,CTLA4,AEBP2,BRIP1,ATRNL1,CMPK2,BRCA1,TIMP2,FNDC3B,MMD,FAM81A,TOX,HIF1A,AFF4,CKAP2L,NR4A2,CBLB,ABLIM1,SLC5A3,CASP3,ASPM,CD81,AHR,CLDN10,TJP2,MYH10,SYNPO,AKAP13,RGS16,BRAF,TNFRSF9,CAB39L,TG,MYO1E,TWSG1,CPD,CD200,PDCD1,EGR2,BCL2L11,CASC5,NPNT,ACTN1,BEND4,GPM6B,ABCA1,ADK,CCR6,TNFSF8,IKZF2,PLAGL1
NFAT_PATHWAY	1.49	0.0174	0.0403	PRKAR2B,PRKACB,CREBBP,MAPK3,MAPK14,NFATC2,NFATC1,PIK3CA,PPP3CB,GSK3B,PURA,PIK3CG,PRKAR2A,MAPK1,MAP2K1,PPP3CA,HRAS,NFATC3,IGF1,HBEGF,RAF1
NK_CELL_SURFACE_SIGNATURE	1.32	0	0.229	S1PR5,CX3CR1,APLP1,PLSCR4,EPHA3,PDLIM5,SORBS1,CDHR1,SUOX,ARHGEF12,KLRC3,PON3,FGF13,BAIAP3,TRIM62,ID2,PRR5L,RAP1GAP2,TRIP4,NEDD4,ITGAL,ADRB2,LPIN1,ITGA1,GLT8D1,CCDC30,MATK,FOXD2,MSH5,PRKCZ,SH2D3C,RBL2,PLOD1,PLEKHA5,DLGAP4,ACSBG1,NR2F6,ORAI2,MICAL2,TSPAN32,KLRK1,SARM1,FBXO31,REPIN1,IVD,SYTL2,SNTB1,ADCK4,MFNG,SIRT7,LMO4,ABCA2,DHCR7,MBP,RUFY3,SUV420H1,MED13L,PPP1R12A,RAB6B,TM7SF3,TNFSF10,KLHL25,DZIP3…
NLRX1_DN	-1.59	0.0115	0.0837	STAT1,LRIG1,LRCH1,IFITM2,LRR1,IFIT3,TLR1,OAS2,CXCL10,IFITM1,TLR7
NOTCH_SIGNALING	1.65	0.0047	0.0566	LFNG,NOTCH2,FZD5,DTX1,ST3GAL6,DTX4,NOTCH3,PPARD,SAP30,MAML2,PSEN2,KAT2A,JAG1,NOTCH1,PSENEN,PRKCA,DTX2,CUL1
NRF2-MEDIATED_OXIDATIVE_STRESS_RESPONSE	1.48	0.00138	0.12	MAF,MAP2K6,FTH1,PRKCG,PRKCZ,NQO2,DNAJC12,JUNB,GCLM,SOD1,GCLC,DNAJC14,DNAJC1,CREBBP,MAPK3,RRAS,DNAJC16,MAPK14,DNAJA4,DNAJB6,PIK3CD,DNAJB1,MAP3K7,PRKCD,DNAJB4,DNAJC11,BACH1,PRKD3,ENC1,PIK3CA,PRKCE,SLC35A2,DNAJB7,GSK3B,DNAJC5,PRKCI,CUL3,PIK3R5,DNAJC21,STIP1,PIK3CG,MAPK1,SOD2,DNAJA1,DNAJB2,MAP2K1,DNAJC18,PIK3R4,HRAS,FOS,KEAP1,CAT,SCARB1,CBR1,PIK3C3,DNAJB13,SQSTM1
NUCLEOTIDE_METABOLISM_M181	-1.76	0	0.0379	GMPS,PAICS,GART,RRM1,PFAS,CTPS,RRM2
P53_PATHWAY	1.66	0	0.0579	DIXDC1,PRKAR2B,CMKLR1,MYADM,KLF3,SORD,NEBL,CLN8,CDYL2,BMPR1A,TBC1D12,METRNL,ABCC5,ZMIZ1,ID2,RUNX1,CDC42EP4,CDKN2AIP,ALS2CL,SERTAD2,RAP1GAP2,ARRDC3,S100A10,PLEKHG3,STEAP3,IER3,RAP2B,SBK1,CASP1,SLC2A3,FTH1,PERP,ZFYVE16,IER5,LRRC8C,DBP,JUNB,ELL2,PDGFB,KIF13B,PTPRE,FOSL2,FAM49A,RAD51C,FOXO3,CPEB2,ENDOD1,TGFBR2,MICAL2,APAF1,GCNT2,PVR,HSPA4L,CHST11,LMNA,GADD45A,TGFBR1,SLCO3A1,GABARAPL1,FBXO32,TSC22D1,P…
PDC	1.35	0.00574	0.248	CMKLR1,NEBL,PLS3,CLN8,PRUNE,ZBTB33,DAPK2,ASAP2,BRWD1,MAP2K6,INPP4A,SERTAD2,KLF12,IL15,COBLL1,F2RL2,MYO18A,ATP8A1,PTPRS,CHD9,DLAT,ABI3BP,DLGAP4,PTBP3,ACSBG1,HS3ST3B1,MAPRE2,POLR2A,SPICE1,PAIP1,POLG,ZFYVE26,NUMA1,ATP13A2,RXRB,NOTCH3,RFXAP,CSNK1E,RARRES2,SLAMF7,NUP188,PRDM2,FGR,CREBBP,EZH1,RAB43,ATP6V0A2,SENP7,UBTF,TSR3,CLTB,ZFAND6,ABI2,MINA,TSC2,SEPHS1,GOLM1,CC2D1A,EWSR1,PBX2,PFKFB2,SKP2,PIP5K1A,PS…
PHONG_TNF_RESPONSE_VIA_P38_COMPLETE	1.32	0.0279	0.228	RET,IDH1,KLRC3,CDC42EP4,NCALD,NR3C1,TMEM51,FOSL2,GFPT1,RAB22A,ALDH3A2,MBP,PPP1R12A,GABARAPL1,PPP1R15A,CSNK1E,CKLF,MKNK2,KAT6B,MYO1C,JADE1,CRK,SMURF1,GLG1,SKP2,SIKE1,CD82,UBR2,GOLPH3L,ARL4C,CCDC85B,ATP2B1,RBM19,BACH1,FBRS,MAGT1,NCOA2,RPRD2,ACOX1,SVIL,MAP7D1,ADAM17,MAP3K11,EHD3,CBX4,RHOQ,AGRN,ETS2,ING1,KDM2A,RGS1,B4GALT1,PHIP,FOS,DERL2,MCL1,DLG5,NUDT4,RAP2C,TMEM135,JAG1,NOTCH1,ZCCHC6,EGR1,TCF20,STK…
PLATELET ACTIVATION (I) (M32.0)	1.98	0	0.00371	ZYX,TLN1,POR,CCDC22,FLNA,TGFB1,HGS,APEH,ACAP1,NRBP1,GNB2,NR1H2,ACTN4,AKT1,NUCB1,PPP2R1A,GNAI2,PPP1CA
PLATELET ACTIVATION (II) (M32.1)	1.86	0.00155	0.00655	NBEAL2,SIPA1,ZYX,TLN1,EHMT2,DNM2,FLNA,TGFB1,MLF2,HGS,MAP7D1,ACAP1
PLATELET_ACTIVATION_ACTIN_BINDING	1.59	0.00435	0.0818	PRKAR2B,ASAP2,NBEAL2,SIPA1,ZYX,ACSBG1,TTC7B,TLN1,POR,CCDC22,EHMT2,DNM2,FLNA,TGFB1,MLF2,ABHD17A,HGS,APEH,MAP7D1,ACAP1,PIK3R5,NRBP1,LCP2
PLK1_SIGNALING_EVENTS_M4.2	-2	0	0.0039	ASF1B,ECT2,NUSAP1,PAK1,PPP1CB,WEE1,CDC25C,KIF2A,MYBL2,NCAPG,SPC25,SPC24,FBXW11,KIF23,SGOL1,ESPL1,GINS2,CDC20,BUB1B,KIF20A,BUB1,CLSPN,CENPE,CKAP2L,ASPM,TPX2,TRIP13,CCNB1,RAD51AP1,CEP55
POSITIVE.REGULATION_OF_AUTOPHAGY	1.87	0.00157	0.00793	KIF5C,ANXA1,ULK2,MBP,GABARAPL1,ATG7,GABARAPL2,NFKB1,TFEB,ATG4D,TCEB3,ATG13,RELA,ATG4B,ATG5,GABARAP,PIK3R4,PIK3C3,LRSAM1,SMYD3,BECN1,PRKAA1
PROTEIN_SECRETION	1.43	0.0241	0.145	SGMS1,SOD1,RAB22A,GBF1,STAM,VAMP4,SNAP23,STX12,ICA1,KIF1B,TMED2,RAB14,ARF1,STX16,AP3B1,AP2B1,STX7,SCAMP3,MAPK1,SCAMP1,ARFGAP3,BET1,ATP7A,GLA,AP1G1,GOLGA4,RAB2A,AP2S1,VAMP3,DST,MON2,NAPA,PPT1,ARFGEF1,CLN5,TMX1,LMAN1,ADAM10,BNIP3,VAMP7,ARCN1,CTSC,SEC31A,CLTC,YKT6,CLTA,NAPG,IGF2R,COPB1,GOSR2,SEC24D,M6PR,ERGIC3,USO1,ZW10,ARFGEF2,RAB5A,RER1,ATP6V1H,AP2M1
PURINE_NUCLEOTIDE_BIOSYNTHESIS_M212	-1.7	0.0178	0.0522	CCT3,GMPS,PAICS,PFAS,CHCHD3,MTHFD1
PUTATIVE_TARGETS_OF_PAX3	-1.46	0.0537	0.33	CD83,NR4A2,MAFF,EGR2,EGR3
QUIESCENCE_SIGNALING	-1.36	0.0268	0.182	TNC,MYLK,BMP1,CTSO,LAMP2,TYMS,ABCD3,ROR1,GM2A,MRPL23,DBI,PTGDS,FGFR1,PCCA,PTPRK,IL6,NFKB2,STOM,FGD1,FOXM1,MX2,PLAT,CKS2,SERPINF1,USP14,STAT1,CDC20,CENPA,CDKN3,PRDX4,EPHX1,TK1,BRE,PSME4,ADAR,MYH10,TMPO,CCNB1,TFRC,IFITM1
RA_WNT_CSF_RECEPTORS_NETWORK_MONOCYTE_M23	1.56	0.0259	0.0914	RARA,RXRA,CSF1R,FOS
REGULATION_OF_T_CELL_ACTIVATION	1.5	0.0346	0.118	IL18,IL7,TRAK2,LAT,LCK,NCK2,SART1,NCK1,ZAP70,SIT1,CD47
RNA_SEQ.NKT.POPULATIONS	-1.51	0	0.115	KIF18B,SLFN1,HMGN5,SCPEP1,FANCM,CDC25C,NDUFC1,VPS37B,DNA2,SLC46A1,PCYOX1,DHCR24,KIF15,CIITA,TACC3,LZTFL1,PTK2,ASAH2,BRCA2,WWP1,GM8369,EIF5A,DIRC2,CHD7,BCAS1,DENND4A,CSRP1,IL2RB,MS4A6D,FURIN,TGIF2,NFIX,KRAS,EPHX4,MYO10,DKK3,NDUFV2,NOP16,PAIP2B,TDGF1,MKI67,USP6NL,BASP1,AGFG1,MAPK6,PSMG1,TUBB2A,EIF2S2,DERA,PIM2,CCDC40,ANP32E,LIF,TBL1X,RNASEL,NDUFS8,SLC36A4,UCHL5,GALNT4,2900026A02RIK,RGS12,PRKCB,NUDT…
SA_PROGRAMMED_CELL_DEATH	-1.31	0.147	0.117	BCL2L11,BCL2
SPLICEOSOME__METHYLATION__UBIQUITIN	1.38	0.0128	0.182	PKD1,ATE1,AP4E1,ZMAT1,MTCH2,CHCHD7,MDH1,DZIP3,DVL2,UNC5CL,CXXC1,RAD9A,FBXO25,EZH1,DEF6,YPEL3,PTAR1,ABI2,METTL4,MCEE,MTMR4,INPP5E,REPS1,CCNT2,SLC35C2,USP48,GOLGA1,CDC26,SMURF2,DDX17,ASB1,ICT1,CBX7,CLEC2D,COMMD5,RASGRP2,TRIM41,ANKRD11,RASSF5,DTNBP1,ARHGEF7,TRPM7,MALAT1,PHC3,KRTCAP2,ERO1LB,GTF3C3,ICMT,DPP3,HERC2,RBM5,TEX264,ABCF1,UBQLN4,CDK5RAP1,PNKP,FAM50A,MTMR9,UBE2J2,NMT2,DLG1,COMMD1,MRPS24,NUDT5…
STAT3_TARGETS	-1.72	0	0.0465	IFI44,EFNB2,ISG20,EPAS1,STAT1,UGCG,IFIT1,MAFF,CTSL,OAS2,SERPINE2,NDRG1,MYC,SOCS3,ABCA1,IFITM1,PLAGL1
T_CELL_ACTIVATION	1.56	0	0.093	SH3D19,CAMK2N1,ZFP36L2,KIF5C,PRUNE,MAF,BMPR1A,PLEKHF1,NR1D2,TRAT1,CCR5,TESPA1,IL18,AKT3,INPP4A,IL10,KLF12,GZMK,CHD3,SLC4A7,DCUN1D4,PERP,CACNB3,JUNB,GMCL1,SLC35A3,SH3YL1,IL7,BCL11B,EOMES,EPHA1,LEPROTL1,RASSF1,PCMTD2,PIEZO1,DDX28,SOD1,GAB2,NXPE3,MXI1,HOPX,KATNB1,GFI1,KLRK1,PHF3,PRF1,TTBK2,GIMAP7,HNRNPD,TRPC1,TMEM14A,PRRC2B,PRKACB,CDC25B,WDR48,MDH1,OSBPL3,MSL1,MID2,PAIP1,RGS14,ATP8B2,NR3C2,IQGAP2,PP…
T_CELL_RECEPTOR_SIGNALING_PATHWAY	1.5	0.00543	0.12	AKT3,IL10,GAB2,MAPK3,MAPK14,CRK,STIM1,PIK3CD,MAP3K7,CD8A,NFATC2,FLNA,GRAP2,RASGRP1,INPP5D,NFKB1,NFATC1,FYN,SLA2,ELK1,PIK3CA,PLCG1,PRKCE,GRB2,CSK,CD86,LAT,LCK,RASGRP2,PPP3CB,GSK3B,CARD11,RASSF5,SH3BP2,PIK3R5,LCP2,RELA,TRAF6,PIK3CG,MAPK1,CRKL,NCK2,MAP2K1,PPP3CA,CD80,TNF,HRAS,FOS,MAP3K14,NCK1,FYB,DLG1,ZAP70,NFATC3,MAP3K1,DBNL,PPP3R1,CD247,SOS1,PTPN11,RAF1,PRKCA,VAV1,MAPK12,AKT1,SOS2,MAP4K1,RHOA
T_CELLS	1.46	0	0.176	SH3D19,CAMK2N1,ZFP36L2,KIF5C,PRUNE,MAF,BMPR1A,NR1D2,TRAT1,TESPA1,INPP4A,CHD3,SLC4A7,DCUN1D4,PERP,CACNB3,GMCL1,SLC35A3,SH3YL1,EPHA1,LEPROTL1,RASSF1,PCMTD2,PIEZO1,DDX28,SOD1,NXPE3,MXI1,KATNB1,TRAK2,PHF3,TTBK2,HNRNPD,TRPC1,TMEM14A,PRRC2B,CDC25B,WDR48,MDH1,OSBPL3,MSL1,MID2,PAIP1,RGS14,NR3C2,IQGAP2,PPM1A,CDKN1B,AGL,PSIP1,PLCD1,TRIM37,HMGXB4,TROVE2,LEPROT,PPP2R5E,RHOT1,SPTAN1,TRIM33,TRRAP,HIST3H2A,PRAF…
T_CELLS_NK	1.75	0	0.025	ATP8A2,MAF,MYOM2,KLRC3,PLEKHF1,ABCC5,GSS,CISH,PTPN4,XRCC6,KLF12,PPP2R5C,GZMK,PLEKHG3,MAGED2,MXD4,NCALD,RBL2,VPS13D,SLC35A3,BCL11B,CECR5,LEPROTL1,HOPX,KATNB1,MAPRE2,KLRK1,FBXO31,TBX21,TSPAN5,ALDH3A2,PRKACB,DIP2A,SPNS1,RAB33A,ZDHHC18,BBS4,USP20,MAN1B1,GOSR1,TRIM33,CCDC88C,BCR,VGLL4,CCHCR1,PCNX,LMF1,AKTIP,SLC36A1,SPSB3,ELMO2,GZMA,DGCR8,KIF3A,NPRL2,LPHN1,FBXO9,FAM45A,HMHA1,ARNTL,CHST12,ACYP1,CD8A,DUS…
TGFB_PATHWAY	1.45	0	0.134	DIXDC1,PRKAR2B,CMKLR1,MYADM,KLF3,SORD,IDH1,NEBL,CLN8,CDYL2,BMPR1A,ACSS2,NR1D2,TBC1D12,METRNL,ZMIZ1,TRIM2,ID2,RUNX1,IL18,CDC42EP4,ALS2CL,SERTAD2,RAP1GAP2,ARRDC3,PLEKHG3,IER3,SBK1,SLC2A3,FTH1,SMAD3,ZFYVE16,IER5,CDH1,LRRC8C,DBP,JUNB,ELL2,PDGFB,FOSL2,FAM49A,BCL11B,CPEB2,ENDOD1,TGFBR2,MICAL2,GCNT2,PVR,CHST11,LMNA,TGFBR1,SLCO3A1,GABARAPL1,FBXO32,PPM1A,PPP1R15A,CNNM4,TRIM37,MEST,UBE2B,LMO1,CREBBP,BTG2,A…
TLR_AND_INFLAMMATORY_SIGNALING_M16	-1.34	0.0659	0.123	BST1,NFE2,P2RY13,FES,TLR1,P2RX7,IRAK3,TLR7
TOB1_PATHWAY	1.57	0.0262	0.0904	SMAD3,TGFBR2,TGFBR1,TGFB1,TGFBR3,TOB2,TOB1,CD247
TRANSCRIPTION_REGULATION_IN_CELL_DEVELOPMENT_M49	-1.43	0.0301	0.147	KLF4,BRCA1,TIMP2,CDC20,DDIAS,ASPM,FES,MYH10,TRIP13,CCNB1,CASC5
TREG_SIGNALING	-1.32	0.0109	0.218	EPHX2,DIRC2,CHD7,IL2RB,SLC37A3,KRAS,CEP68,BASP1,PIM2,POMT1,ANK3,TBL1X,NFE2L3,RGS12,VAV2,ADA,CXCL16,SKAP1,STOM,LAG3,TBC1D4,PVRL3,HNRNPDL,RASGRP3,ACVR1B,MCM5,SLC35F2,MCOLN2,UGP2,TNFRSF18,USP3,FHIT,NFS1,PAQR4,PHGDH,PIM1,IL12RB2,DLG4,SNX16,LTA,CTLA4,CD79B,BATF,PDZD4,CCR8,ISG20,FAM46C,PTPRC,LYSMD2,ENPP2,IL18R1,DUSP10,CTSZ,SELP,NINJ2,PAQR8,PSAT1,LY6E,RPL39L,PDE4B,MS4A1,IL17RB,LEF1,STAMBPL1,TOX,IL1R2,UA…
TYPE_I_INTERFERON_RESPONSE_M127	-1.95	0.0025	0.00724	IRF7,IFIH1,PARP9,STAT1,IFIT1,DDX60,RSAD2,USP18,IFITM1
VANASSE_BCL2_TARGETS_DN	-1.5	0.00615	0.123	CCDC79,COL5A1,ABCC1,SAMHD1,LIG3,MAP4K4,PLXNC1,MARCKS,PGLYRP1,MPHOSPH9,LTA,USP14,EXOC1,KIF20A,HERC6,DENND2D,MFHAS1,TCF7,CD9,MYC,DPH5,BCL2,MYB
VIRAL_SENSING_IMMUNITY	-1.66	0.0197	0.0589	USP18,DDX58,FES,CXCL10,TLR7
