# Supplementary material for: Adenovirus Vector Vaccination Impacts NK Cell Rheostat Function following Lymphocytic Choriomeningitis Virus Infection
Source: J Virol. 2018 May 14;92(11):e02103-17. doi: 10.1128/JVI.02103-17 (PMC5952142; doi:10.1128/JVI.02103-17)
Supplement: Supplemental material [file JVI.02103-17_zjv011183545s2.xlsx]

## Sheet: Pathways
Supplemental Table 2: Pathways enriched in the comparison of GP33-specific CD8+ T cells from NK-depleted unvaccinated animals to undepleted unvaccinated animals, including leading edge genes.
NAME	Normalized enrichment score	Nominal P value	FDR	LEADING_edge genes
ALDOSTERONE_SIGNALING_IN_EPITHELIAL_CELLS	-1.39	0.0175	0.261	PLCL1,DNAJC12,HSPA4,PLCG2,NR3C2,DNAJC3,HSPA4L,HSP90B1,HSPA1B,PIP5K1B,NEDD4,PIK3R6,DNAJC1,DNAJC14,HSPA13,ITPR2,PIK3R3,SACS,PRKD1,PIP5K1C,PIP4K2C,PIK3C2A,HSPH1,PRKCE,HSPA14,DNAJC13,ITPR1,DNAJB6,DNAJA1,SLC12A2,DNAJC18,DNAJC9,HSPA5,MAP2K2
AMPK_SIGNALING	-1.33	0.0252	0.295	PPM1A,PRKACA,GNG2,GNAQ,ADRB1,GNB4,PPP2R5C,GNAI2,HMGCR,PPM1D,GNA15,AK3,PIK3R6,PIK3R3,GNG12,STRADA,MAPK11,SMARCD2,PFKFB3,PIK3C2A,PPP2R3A,PFKFB2,PPP2R4,CPT1A,PRKAB1,AK2,CAB39,PFKL,GNAZ,ADRA2A,PPP2R1A,PPP2R5A,AKT2,PRKAR1A,GNA13,AKT1,PRKAG1,PPP2R5D,MAP2K3,SMARCA4,PPP2R1B,GNAL,PPP2CA,GNAI3,PRKAA1,PIK3R1,CHRNA4,GNAI1,GYS1,GNG13,PIK3R4,PRKAG2
ANTIGEN_PRESENTATION_PATHWAY	-1.49	0.0565	0.223	CD74,CALR,IFNG,CIITA,PSMB5,PSMB9,TAP2,CANX
ANTIPROLIFERATIVE_ROLE_OF_TOB_IN_T_CELL_SIGNALING	-1.59	0.0145	0.131	CCNA2,CCNE1,SKP2,CDK2,TGFB1,RPS6KA1,RB1,TWSG1
APOPTOSIS	-1.69	0	0.00427	TOP2A,CD38,ANXA1,WEE1,HMGB2,IFITM3,PLCG2,CDK1,BRCA1,DNAJC3,GCH1,XIAP,PARP1,CASP4,LGALS3,CASP1,CDC25B,H1F0,TNFSF10,CASP7,GADD45B,SC5D,CASP3,BAK1,NEDD9,GNA15,NFKBIE,DNM1L,TSPO,IL6,CDKN1A,EGR3,CTNNB1,RNASEL,CDK2,GSN,APAF1,BCL2L1,RPS6KA1,CYLD,CHUK,PRKCE,BIK,BCL2L11,MAP2K4,DFFB,BCL2L2,DNAJA1,RELB,CAPN2,MAP2K2,GSTM1,GPX4,DAP3,SOD2,FDXR,ISG20,MAP4K4,IGF2R,ATF3,PRKCA,CD44,MAP2K7,TNFRSF1B,NRAS,AIFM1,KRAS,…
APOPTOSIS_SIGNALING	-1.41	0.0246	0.272	PLCG2,CDK1,XIAP,PARP1,CASP7,CASP3,BAK1,NFKBIE,APAF1,BCL2L1,RPS6KA1,CHUK,PRKCE,BCL2L11,MAP2K4,DFFB,RELB,CAPN2,MAP2K2,MAP4K4,PRKCA,MAP2K7,TNFRSF1B,NRAS,AIFM1,KRAS,CASP2,SPTAN1,IKBKG,RAF1,ACIN1,CAPN1,MAPK3,BAD
ARYL_HYDROCARBON_RECEPTOR_SIGNALING	-1.38	0.029	0.268	POLA1,CCNA2,ALDH7A1,DHFR,MCM7,CHEK1,HSP90B1,CCNE1,CHEK2,AHR,ALDH18A1,ARNT,ALDH5A1,IL6,CDKN1A,CDK2,TGFB1,APAF1,ALDH16A1,GSTT1,E2F1,RB1,NFIC,CCNE2,NEDD8,RELB,GSTM1,GSTM5
ATM_SIGNALING	-1.84	0	0.0288	CCNB2,RAD51,CDK1,BRCA1,H2AFX,MAPK9,CDC25A,SMC2,CHEK1,CCNB1,CHEK2,GADD45B,TLK2,CDKN1A,FANCD2,CDK2,MAPK11,MAP2K4,SMC3,ATF4,ATF2,CREB1
B_CELL_ACTIVATING_FACTOR_SIGNALING	-1.4	0.035	0.277	MAPK9,NFKBIE,NFAT5,MAPK11,CHUK,TNFRSF13C,MAP2K4,RELB,NFATC1,TRAF1,TRAF2,TNFSF13B,MAP2K7,TRAF3,NFATC3,TRAF5,IKBKG
B_CELL_RECEPTOR_SIGNALING	-1.45	0.00202	0.244	CD22,PLCG2,MAPK9,BCL6,POU2F2,GRB2,MAP2K6,MALT1,SYK,PIK3AP1,NFKBIE,PIK3R6,CD79B,PIK3R3,NFAT5,MAPK11,BCL2L1,VAV2,MAP3K4,CHUK,PIK3C2A,INPPL1,ETS1,MAP2K4,RELB,MAP2K2,ATF4,VAV1,ATF2,CREB1,NFATC1,INPP5D,VAV3,AKT2,EGR1,MAP2K7,NRAS,KRAS,CAMK4,AKT1,GSK3A,NFATC3,MAP2K3,IKBKG,PTPN11,RAF1,CAMK2B,NFATC2,CREB3,PIK3R1,CDC42,GAB1,MAPK3,PPP3CA,BAD
BREAST_CANCER_REGULATION_BY_STATHMIN1	-1.48	0.00407	0.216	PRKACA,GNG2,GNAQ,STMN1,TUBB6,CDK1,GNB4,GRB2,CCNE1,PPP2R5C,GNAI2,E2F2,LIMK1,PIK3R6,CDKN1A,ITPR2,PIK3R3,GNG12,PRKD1,CDK2,ROCK2,PIK3C2A,E2F1,PPP2R3A,PRKCE,ARHGEF1,TUBG1,PPP2R4,ITPR1,PPP1R11,CCNE2,MAP2K2,E2F3,PPP1R7,PRKCA,PPP2R1A,PPP2R5A,ARHGEF10,ARHGEF7,PLCB4,PRKCH,NRAS,PRKAR1A,GNA13,KRAS,CAMK4,TUBA4A,PPP1R14C,PRKAG1,PPP2R5D,PPP2R1B,RAF1,CAMK2B,PPP2CA,PPP1CC,GNAI3,UHMK1,PIK3R1,ARHGEF2,CDC42,GNAI1,MA…
CCR5_SIGNALING_IN_MACROPHAGES	-1.36	0.0278	0.275	GNG2,GNAQ,PLCG2,GNB4,MAPK9,CCR5,FCER1G,GNAI2,CCL4,GNA15,ITPR2,GNG12,PRKD1,MAPK11,PRKCE,ITPR1,MAP2K4,CCL3,CACNB4,PRKCA,GNAZ,PTK2B,PRKCH,GNA13,CAMK4
CELL_CYCLE_CONTROL_OF_CHROMOSOMAL_REPLICATION	-1.64	0.0153	0.101	CDC6,MCM5,MCM7,MCM2,CHEK2,MCM6,MCM4,CDK2,RPA1,MCM3,CDC45,CDK5,ORC6,RPA3,CDC7,ORC5
CELL_CYCLE_REGULATION_BY_BTG_FAMILY_PROTEINS	-1.69	0.00202	0.0702	CCNE1,PPP2R5C,E2F2,CDK2,E2F1,PPP2R3A,RB1,PPP2R4,CCNE2,E2F3,PPP2R1A,PPP2R5A,CCRN4L,CNOT7,PPP2R5D,PPP2R1B,PPP2CA,PRMT1,PPP2R5E,PPP2R2C,CDK4
CELL_CYCLE:_G2_M_DNA_DAMAGE_CHECKPOINT_REGULATION	-1.99	0	0.00639	CCNB2,TOP2A,WEE1,CKS1B,CDK1,BRCA1,CHEK1,BTRC,CDC25B,CCNB1,CHEK2,SKP2,YWHAB,TOP2B,CDKN1A,YWHAG,RPS6KA1,PRKDC,YWHAE
CELL_DIVISION	-2.5	0	0	CEP55,HMMR,RRM2,TOP2A,NCAPD2,E2F7,CDCA3,SHCBP1,UHRF1,RAD51,GINS1,CDK1,CDCA2,GNB4,BRCA1,DTL,NCAPG2,KIF20A,H2AFX,DSCC1,MAD2L1,CKAP2,CDKN3,GINS2,RFC5,MCM2,CCNE1,DNMT1,MYB,UBE2T,DHCR24,MCM4,FANCD2,MCM3,CDC45,ACTN1,NUP37
CHEMOKINE_CLUSTER_I_M27.0	-1.62	0.0081	0.00673	XCL1,ANXA1,CCR5,GCH1,PPBP,CCL4,SLAMF7,IFNG,CXCL10,TNFAIP3
CHOLESTEROL_HOMEOSTASIS	-1.56	0.00617	0.00982	CPEB2,IDI1,ALCAM,PLSCR1,FDFT1,FAM129A,STARD4,LGALS3,HMGCS1,HMGCR,SC5D,NFIL3,CTNNB1,CD9,FABP5,ECH1,ATF3,PMVK,ERRFI1,ANXA5,TRIB3,SREBF2,FDPS,ABCA2
CHROMA_REGULATORS	-1.31	0.0551	0.116	MIS18BP1,CASC5,CENPA,CENPI,HELLS,EZH2,ATAD2,CBX5,HDAC2,CENPN,CENPH,SMARCAL1,ITGB3BP,SMARCB1,HDAC1,CHD3,PRDM11,MEN1,BAZ1B,MTF2,BAHD1,ACTL6A,RB1,PHC1,TAF6L,CENPP,CENPV,SMARCA5,MSL3,MIS18A,HDAC5,KMT2A,CENPK,CHD1,BRD7
CLEAVAGE_AND_POLYADENYLATION_OF_PRE-MRNA	1.62	0.0159	0.485	PABPN1,NUDT21,CPSF6,WDR33,CSTF3
CTLA4_SIGNALING_IN_CYTOTOXIC_T_LYMPHOCYTES	-1.6	0.00616	0.125	FCER1G,GRB2,PPP2R5C,SYK,JAK2,PIK3R6,PIK3R3,AP1B1,AP1S3,AP1S2,PIK3C2A,PPP2R3A,PPP2R4,LCP2,ZAP70,AP1S1,AP2B1,PPP2R1A,AP1G1,AP2S1,CLTA,PPP2R5A,AKT2,CD28,AKT1,GRAP2,PPP2R5D,PTPN11,PPP2R1B,PPP2CA,AP2A1,PIK3R1,PIK3R4,LCK,PTPN6,PPP2R5E,AP2M1,PPP2R2C,CD3G
CYCLINS_AND_CELL_CYCLE_REGULATION	-1.7	0	0.0733	CCNB2,CCNA2,WEE1,CDK1,CDC25A,HDAC2,BTRC,CCNB1,CCNE1,PPP2R5C,SKP2,E2F2,HDAC1,CDKN1A,CDK2,TGFB1,CDKN2C,E2F1,PPP2R3A,RB1,PPP2R4,CCNE2,E2F3,PPP2R1A,HDAC5,PPP2R5A,PPP2R5D,PPP2R1B,RAF1,PPP2CA,CDC34,ATR,SUV39H1,HDAC7,PPP2R5E,CCNH,PPP2R2C,CDK4
DEATH_RECEPTOR_SIGNALING	-1.37	0.0499	0.269	XIAP,TRADD,TNFSF10,CASP7,CASP3,TNFRSF10B,NFKBIE,TNFRSF25,APAF1,CHUK,MAP2K4,RELB,MAP4K4,TNFRSF21,TRAF2,CRADD,MAP2K7,TNFRSF1B,CASP2,FADD,IKBKG,TANK,TBK1
DELPUECH_FOXO3_TARGETS_DN	-1.8	0.00573	0.0121	CENPF,NUSAP1,KIF22,PFN2,PRC1,NEK2,UBE2C,MKI67,H1F0,FOXM1,CEBPG,PCK2,XPOT,MTHFD2,CDC42EP3
DNA_DOUBLE-STRAND_BREAK_REPAIR_BY_HOMOLOGOUS_RECOMBINATION	-1.55	0.0291	0.159	POLA1,RAD51,LIG1,BRCA1,GEN1
E2F_TRANSCRIPTION_FACTOR_NETWORK_M8	-2.76	0	0	SPAG5,CCNB2,TMPO,CDCA8,TRIP13,HMMR,RRM2,CDC6,PARPBP,TOP2A,BIRC5,PDS5B,CCNA2,RAD51AP1,STMN1,MELK,NCAPD2,E2F7,CDCA5,CENPE,WEE1,CKS1B,KIF22,CDCA3,ERCC6L,E2F8,MCM5,KIF2C,RAD51,GINS1,ESPL1,GMNN,HMGB2,LIG1,CDK1,DCK,TCF19,AURKB,TACC3,HELLS,BUB1B,KPNA2,EZH2,RFC1,BRCA1,NR3C2,TK1,ASF1B,H2AFX,ATAD2,DSCC1,CDC25A,MAD2L1,CBX5,BRMS1L,LMNB1,MCM7,POLD3,CDKN3,GINS3,CHEK1,UBE2C,PPP1R8,PMS2,MCM2,SPC25,CIT,CDC25B,CCN…
ERK_MAPK_SIGNALING	-1.27	0.041	0.328	PRKACA,EIF4E,PLCG2,ITGAM,GRB2,PXN,PPP2R5C,YWHAB,PIK3R6,TLN1,YWHAG,PIK3R3,MKNK2,ITGB1,ITGA1,DUSP9,DUSP4,ITGB3,RPS6KA1,PIK3C2A,PPP2R3A,PRKCE,PPP2R4,ETS1,PPP1R11,MAP2K2,ATF4,PPP1R7,ATF2,ITGAL,DUSP2,CREB1,ESR1,NFATC1,KSR1,PRKCA,CRKL,PPP2R1A,PPP2R5A,PTK2B,NRAS,PRKAR1A,VRK2,KRAS,PPP1R14C,PRKAG1,MAPKAPK5,PPP2R5D,PAK4,ITGA3,PPP2R1B,ETS2,RAF1,SRF,PPP2CA,PPP1CC,ITGAX,CREB3,PIK3R1,MAPK3,BAD,RRAS,PTK2,PIK3R4…
EXHAUSTED_VS_MEMORY_CD8_TCELL_UP	-1.82	0	0.00512	CD244,RGS16,CD22,PERP,CXCR5,CCR6,SPOCK2,ALCAM,PLSCR1,EEA1,PTMS,KCNAB1,APOBEC2,LAT2,GPD2,MS4A1,SLC3A1,TBL1X,HSPA4L,PARP1,MYO6,LITAF,LCLAT1,GPM6B,TG,AHR,MKI67,PAWR,VAMP5,CLIC4,CEP250,ENTPD1,EGR2,HIST1H1E,TLN1,SPIC,PTCH1,FAM207A,NAB2,PLOD3,BCL2L11,TWSG1,DPP7,IMMT,SURF4,TCF7L1,KCTD9,CSRP1,SGOL1,ACADVL,EPCAM,WDR55,PRDM1,NDUFS4,SEC14L1,PTPN11,LAMC1,VMP1,PTPRA,EOMES,HMGA2,CANX,COCH,CORO2B,FLNA,IFIH1,MFH…
EZH2	-2.4	0	0	CEP55,TPX2,CCNB2,HMMR,NUSAP1,ECT2,STIL,TOP2A,SLC43A3,ASPM,BIRC5,CCNA2,CDCA5,CENPE,DSN1,UHRF1,RAD51,GMNN,PRC1,MIS18BP1,AURKB,TACC3,KPNA2,RRM1,KIF20B,RFC1,BRCA1,NEK2,DNAJC3,HAUS8,LAT2,HAT1,EXO1,TWF2,SMC2,MCM7,RBM47,CKAP2L,UBE2C,GINS2,LAMP2,MCM2,CCNE1,NAP1L1,MKI67,KIFC1,RAB31,CYB5B,ALDH18A1,ITGB3BP,FOXM1,UBE2T,DLGAP5,E2F2,POC1A,CDC20,MCM4,IMPA2,PTGR2,KNTC1,MCM3,PHGDH,WDR5,SPC24,TMEM218,STIP1,CDC45
FC_EPSILON_RI_SIGNALING	-1.46	0.00971	0.245	PLCG2,MAPK9,FCER1G,GRB2,MAP2K6,SYK,MS4A2,PIK3R6,PIK3R3,PRKD1,MAPK11,VAV2,PIK3C2A,PRKCE,INPPL1,MAP2K4,LCP2,MAP2K2,VAV1,PRKCA,INPP5D,VAV3,AKT2,MAP2K7,PRKCH,NRAS,KRAS,CSF2,AKT1,GRAP2,MAP2K3,PTPN11,RAF1,PIK3R1,GAB1,MAPK3
FMLP_SIGNALING_IN_NEUTROPHILS	-1.36	0.0343	0.271	CYBB,GNG2,GNAQ,GNB4,GNAI2,GNA15,NFKBIE,PIK3R6,ITPR2,PIK3R3,GNG12,NFAT5,PRKD1,PIK3C2A,PRKCE,ITPR1,RELB,MAP2K2,ARPC3,NFATC1,PRKCA,GNAZ,PLCB4,PRKCH,WAS,NRAS,GNA13,KRAS,CAMK4,NFATC3,ARPC1A,GNAL,RAF1,NFATC2,GNAI3,PIK3R1,CDC42,GNAI1,MAPK3,ARPC4,PPP3CA,GNG13
G2M_CHECKPOINT	-2.45	0	0	CENPF,TPX2,CCNB2,TMPO,HMMR,NUSAP1,CDC6,STIL,TOP2A,BIRC5,PDS5B,BUB1,CCNA2,STMN1,CENPE,CKS1B,KIF22,KPNB1,MCM5,KIF2C,ESPL1,PBK,KIF11,PRC1,CDK1,CASC5,CENPA,AURKB,TACC3,KPNA2,EZH2,KIF20B,NEK2,H2AFX,TRAIP,EXO1,CDC25A,SMC2,MAD2L1,LMNB1,CDKN3,CHEK1,UBE2C,GINS2,MCM2,WRN,EWSR1,CDC25B,MARCKS,TLE3,MKI67,NDC80,MYBL2,CUL3,WHSC1,E2F2,MCM6,INCENP,CDC20,PURA,RBM14,TGFB1,TNPO2,KIF23,MCM3,PRIM2,MTF2,CDC27,CDC45,HMG…
GALPHA12_13_SIGNALING	-1.42	0.0228	0.268	CDH1,MAPK9,PXN,MYL4,NFKBIE,PIK3R6,CTNNB1,PIK3R3,MYL12A,ROCK2,VAV2,CHUK,PIK3C2A,ARHGEF1,MAP2K4,RELB,MAP2K2,VAV1,CDH13,VAV3,MYLPF,AKT2,PTK2B,MAP2K7,NRAS,GNA13,KRAS,AKT1,RASA1,LPAR2,MYL12B,IKBKG,RAF1,F2R,MEF2D,PIK3R1,CDC42,MAPK3,RRAS,CDH17,PTK2
GCM_HDAC1	-1.48	0.0302	0.0504	SRSF3,SIGMAR1,SCAF11,LMNB2,HDAC1,MEN1,ARHGEF1,GPSM3,ANXA6,NONO,PRKAG1,ATP5F1,NDUFA12,PRMT1,AIP,SRSF9,NCL,HNRNPD,ANP32B,DRAP1,CBFB
GLUCOCORTICOID_RECEPTOR_SIGNALING	-1.26	0.035	0.326	PRKACA,NCOR1,ANXA1,GTF2A1,HSPA4,NR3C2,MAPK9,AR,POU2F2,GRB2,HSP90B1,GTF2E2,HSPA1B,JAK2,NFKBIE,TBP,PIK3R6,IL6,IFNG,CDKN1A,PIK3R3,NFAT5,TGFB1,MED14,TAF6,TAF1,MAPK11,TAF11,SMARCD2,BCL2L1,CHUK,PIK3C2A,TAF12,PCK2,TAF6L,MNAT1,HSPA14,MAP2K4,HSPA5,MAP2K2,PRKAB1,CCL3,TAF7,GTF2H4,CREB1,ESR1,NFATC1,TRAF2,CD163,TAF9B,AKT2,MAP2K7,NRAS,KRAS,NCOA3,CSF2,AKT1,PRKAG1,ERCC3,IL1R2,NFATC3,JAK3,IKBKG,HSPA2,SMARCA4,STAT…
GLYCOLYSIS	-1.51	0.00407	0.0117	HMMR,STMN1,IDH1,CHST2,CDK1,CENPA,BPNT1,ALDH7A1,SLC35A3,KIF20A,HOMER1,TPI1,PAXIP1,GFPT1,HK2,TKTL1,GLRX,AK3,TPBG,ME2,AGRN,GNPDA1,ADORA2B,GALK2,BIK,POLR3K,PSMC4,HDLBP,B4GALT7,HSPA5,ISG20,CHPF2,PGM2,SLC16A3,CD44,SDC3,UGP2,ERO1L,GOT2,COG2,NDUFV3,IDUA,RRAGD,MDH1,PYGB,IER3,CHPF,SLC25A13,TPST1,GALE,ECD,ALDOB,TALDO1,B4GALT2,MDH2,EXT2,GYS1,MXI1,SAP30,NANP,AKR1A1,ANKZF1,SLC37A4
GO_ATP_DEPENDENT_CHROMATIN_REMODELING	-1.88	0	0.00244	MIS18BP1,CASC5,CENPA,CENPI,HDAC2,CENPN,ZNHIT1,CENPL,APITD1,CENPH,ITGB3BP,SMARCB1,HDAC1,ACTL6A,SMARCD2,SMARCAD1,MBD3,ANP32E,CENPM,CENPP,MTA2,SMARCA5,SMARCC1,MIS18A,CENPK,ARID1A,CENPW,CENPC1,HNRNPC,RUVBL1
GO_CHROMATIN	-1.66	0	0.0199	ESCO2,POLA1,CENPF,TMPO,PDS5B,NCOR1,CDCA5,KIF22,UHRF1,RAD51,HMGB2,CENPA,HELLS,EZH2,ASXL1,TTC21B,ASF1B,H2AFX,DSCC1,TCF4,HAT1,RUNX2,CBX5,AR,BRMS1L,MCM7,HDAC2,MBD4,KLF4,LRWD1,CHEK1,ZNHIT1,MCM2,H1F0,RCC1,DNMT1,SUDS3,SMARCB1,UHRF2,NEDD4,TBP,EHMT2,HDAC1,HIST1H1E,INCENP,TOP2B,CBX6,CTNNB1,HMGN5,JUNB,GABPA,MEN1,DNMT3A,BAZ1B,TRRAP,BAHD1,ACTL6A,SMARCD2,SMARCAD1,TARDBP,KDM4C,TIPIN,E2F1,RB1,DDX11,SWI5,HIST1H1C…
GO_CHROMATIN_ASSEMBLY_OR_DISASSEMBLY	-1.75	0	0.0103	HMGB2,MIS18BP1,CASC5,CENPA,CENPI,HELLS,ASF1B,H2AFX,HAT1,CENPN,CENPL,MCM2,APITD1,NFE2,NAP1L1,H1F0,CENPH,ITGB3BP,SMARCB1,HIST1H1E,CHD3,BAZ1B,BAHD1,SMARCD2,HIST1H1C,CENPM,CENPP,CENPV,MTA2,SMARCA5,UBN1,SMARCC1,MIS18A,BRD2,CENPK,ARID1A,CENPW,CENPC1,RUVBL1,SMARCA4,HMGA2,TNRC18,HIST2H2BE,KAT6A,HIST3H2A,SART3,DAXX,HIST1H3F,SMARCD1,CABIN1,HP1BP3,STRA13,ANP32B
GO_CHROMATIN_BINDING	-1.45	0	0.0581	POLA1,CENPF,TOP2A,TRIM37,NCOR1,NCAPD2,CDCA5,MCM5,UHRF1,RAD51,CENPA,EZH2,BRCA1,ATAD2,EXO1,RUNX2,CBX5,AR,HDAC2,LRWD1,BCL6,ZNHIT1,WRN,APITD1,TRPS1,H1F0,MSL1,TPR,RCC1,DNMT1,SMARCB1,UBE2T,WHSC1,TDRD3,EHMT2,HDAC1,EGR2,HIST1H1E,TOP2B,NUP62,CTNNB1,HMGN5,VAX2,COQ7,SLC30A9,GABPA,JDP2,MEN1,DNMT3A,BAZ1B,BAP1,BAHD1,ACTL6A,TFAM,CDC45,SMARCD2,PHF13,HIST1H1C,MBD3,GATA3,POLE,SFPQ,RELB,CENPB,NKAP,RING1,SKIL,CRTC2,…
GO_CHROMATIN_DISASSEMBLY	-1.31	0.145	0.118	NFE2,SMARCB1,SMARCD2,SMARCC1,ARID1A,SMARCA4,HIST3H2A
GO_CHROMATIN_DNA_BINDING	-1.21	0.144	0.184	EZH2,HDAC2,BCL6,H1F0,RCC1,SMARCB1,HDAC1,HIST1H1E,HMGN5,VAX2,ACTL6A,SMARCD2,HIST1H1C,MBD3,NKAP,MTA2,SMARCC1,RUVBL2,ACTN4,XBP1,HMGN3,HNRNPC,SMARCA4,SRF,HMGA2
GO_CHROMATIN_MODIFICATION	-1.37	0	0.0889	HOPX,TRIM37,NCOR1,UHRF1,EYA3,MIS18BP1,CDK1,CASC5,CENPA,CENPI,AURKB,HELLS,EZH2,ASXL1,PPP5C,ASF1B,TET1,ATAD2,HAT1,BRMS1L,TBL1X,HDAC2,PAXIP1,CENPN,LRWD1,CHEK1,CHD9,ZNHIT1,CENPL,APITD1,CCNB1,CENPH,MSL1,DNMT1,SUDS3,ITGB3BP,MYB,SMARCB1,TLK2,JAK2,WHSC1,TDRD3,EHMT2,HDAC1,HIST1H1E,CHD3,CBX6,CTNNB1,HMGN5,RBM14,CDK2,TBL1XR1,MEN1,DNMT3A,WDR5,PRMT2,BAZ1B,MTF2,BAP1,TRRAP,BAHD1,TAF1,ACTL6A,SMARCD2,CDYL,SMARCAD1…
GO_CHROMATIN_ORGANIZATION	-1.39	0	0.0799	HOPX,TRIM37,NCOR1,UHRF1,HMGB2,EYA3,MIS18BP1,CDK1,CASC5,CENPA,CENPI,AURKB,HELLS,EZH2,ASXL1,PPP5C,ASF1B,TET1,H2AFX,ATAD2,HAT1,BRMS1L,TBL1X,HDAC2,PAXIP1,CENPN,LRWD1,CHEK1,CHD9,ZNHIT1,CENPL,MCM2,APITD1,NFE2,CCNB1,NAP1L1,H1F0,CENPH,MSL1,DNMT1,SUDS3,ITGB3BP,MYB,SMARCB1,TLK2,JAK2,WHSC1,TDRD3,EHMT2,HDAC1,HIST1H1E,CHD3,CBX6,CTNNB1,HMGN5,RBM14,CDK2,TBL1XR1,MEN1,DNMT3A,WDR5,PRMT2,BAZ1B,MTF2,BAP1,TRRAP,BAHD1…
GO_CHROMATIN_REMODELING	-1.69	0	0.0161	MIS18BP1,CASC5,CENPA,CENPI,HELLS,HDAC2,CENPN,CHEK1,ZNHIT1,CENPL,APITD1,CENPH,ITGB3BP,MYB,SMARCB1,HDAC1,CTNNB1,BAZ1B,BAHD1,ACTL6A,SMARCD2,SMARCAD1,PIH1D1,RB1,ZBTB1,TAF6L,MBD3,GATA3,ANP32E,CENPM,CENPP,CENPV,MTA2,SMARCA5,ESR1,SMARCC1,MSL3,RUVBL2,MIS18A,HDAC5,INO80C,CENPK,ARID1A,CHD1,CENPW,CENPC1,HNRNPC,RUVBL1,SMARCA4,HMGA2,TNRC18,CHD4,DAXX,VPS72,ACTR8
GO_CHROMATIN_SILENCING	-1.32	0.0934	0.117	HELLS,H2AFX,HAT1,HDAC2,DNMT3A,BAHD1,MBD3,SMARCA5,MSL3,HDAC5,H2AFV,ARID1A,BEND3,SIRT2,DOT1L,TNRC18,HIST3H2A,HIST1H3F
GO_COVALENT_CHROMATIN_MODIFICATION	-1.18	0.07	0.217	HOPX,TRIM37,UHRF1,EYA3,CDK1,AURKB,HELLS,EZH2,ASXL1,PPP5C,HAT1,BRMS1L,TBL1X,HDAC2,PAXIP1,CHEK1,CCNB1,MSL1,SUDS3,JAK2,WHSC1,EHMT2,HDAC1,HIST1H1E,CHD3,RBM14,CDK2,TBL1XR1,MEN1,DNMT3A,WDR5,PRMT2,BAZ1B,BAP1,TRRAP,TAF1,ACTL6A,CDYL,SMARCAD1,KDM4C,TAF12,PRDM5,PHC1,TAF6L,HIST1H1C,IRF4,MBD3,UBE2A,SFPQ,PRDM9,LEO1,RING1,CRTC2,CUL4B,KAT7,SETD8,ATF2,SIN3B,MTA2,ING3,PRKCA,MSL3,RUVBL2,DDB1,NAA50,HDAC5,KDM1A,RNF2,…
GO_CYTOKINE_MEDIATED_SIGNALING_PATHWAY	-1.43	0	0.272	TJP2,CCR2,IRAK3,CX3CR1,IFITM1,XCL1,CXCR5,TNFRSF9,CCR6,CMKLR1,IL1RAP,IFITM3,IRF8,CCR5,EDARADD,TRADD,KIT,PPBP,MKKS,TYK2,MID1,CD74,CCL4,IP6K2,TNFSF14,TNFSF11,JAK2,TNFRSF10B,IL6,IFITM2,RTN4RL1,IFI30,IFNG,IRF2,RNASEL,BAG4,TNFRSF25,CXCL10,TNIP2,IFI35,CCR8,TNFRSF13C,CIITA,CXCR6,SOCS7,BBS4,IRF4,PSMC4,PSMD8,IL2RB,CCL3,TNFSF4,LTB,IFNAR1,RQCD1,ISG20,TNFRSF21,COMMD7,TRIM25,IL2RA,TRAF2,CD44,EPOR,IFNAR2,TNFSF1…
GO_DEATH_RECEPTOR_ACTIVITY	-1.53	0.0342	0.0394	TNFRSF9,TNFRSF10B,TNFRSF25,TNFRSF21,TNFRSF1B
GO_EUCHROMATIN	-1.26	0.126	0.154	UHRF1,KLF4,H1F0,TBP,CTNNB1,DNMT3A,HIST1H1C,CREB1,RUVBL2
GO_HETEROCHROMATIN	-1.64	0.00613	0.0209	ESCO2,UHRF1,HELLS,CBX5,LRWD1,DNMT1,UHRF2,HIST1H1E,INCENP,TOP2B,CBX6,DNMT3A,BAZ1B,SMARCAD1,MBD3,UBE2A,RING1,RNF2,BEND3,SIRT2,CBX8,CENPC1,TNKS1BP1,EME1,SUV420H2
GO_HETEROCHROMATIN_ORGANIZATION	-1.37	0.117	0.0901	HELLS,BAHD1,CENPV,HMGA2,TNRC18
GO_NEGATIVE_REGULATION_OF_CHROMATIN_MODIFICATION	-1.59	0.0134	0.0267	AICDA,BRCA1,ATG5,TET1,ATAD2,TRIP12,DNMT1,SMARCB1,MTF2,PIH1D1,TAF7,KDM1A,OTUB1,PHF2
GO_NEGATIVE_REGULATION_OF_CYTOKINE_PRODUCTION_INVOLVED_IN_IMMUNE_RESPONSE	-1.59	0.0235	0.134	IRAK3,XCL1,BCL6,TGFB1,JAK3,SLAMF1,APOA2
GO_NUCLEAR_CHROMATIN	-1.6	0	0.027	ESCO2,NCOR1,CDCA5,UHRF1,HMGB2,EZH2,ASXL1,TTC21B,ASF1B,H2AFX,TCF4,HAT1,RUNX2,CBX5,AR,BRMS1L,HDAC2,KLF4,ZNHIT1,H1F0,RCC1,SUDS3,SMARCB1,UHRF2,TBP,EHMT2,HDAC1,HIST1H1E,CTNNB1,JUNB,GABPA,MEN1,DNMT3A,TRRAP,ACTL6A,SMARCD2,TARDBP,KDM4C,TIPIN,E2F1,DDX11,SWI5,HIST1H1C,IRF4,MBD3,GATA3,UBE2A,DFFB,ANP32E,RING1,ING2,MXD1,INO80E,SIN3B,MTA2,CREB1,ESR1,ING3,UCHL5,SMARCC1,TCF3,NFATC1,POGZ,RUVBL2,KDM1A,RNF2,INO80C,…
GO_NUCLEAR_HETEROCHROMATIN	-1.54	0.0171	0.0344	ESCO2,UHRF1,CBX5,UHRF2,HIST1H1E,DNMT3A,RING1,RNF2,BEND3,SIRT2,TNKS1BP1,EME1
GO_PERICENTRIC_HETEROCHROMATIN	-1.78	0	0.00795	ESCO2,HELLS,CBX5,LRWD1,DNMT1,INCENP
GO_POSITIVE_REGULATION_OF_CHROMATIN_MODIFICATION	-1.18	0.178	0.218	BRCA1,TET1,PAXIP1,BCL6,CCNB1,TPR,DNMT1,MYB,SMARCB1,CTNNB1,PRKD1,TGFB1,JDP2,MTF2,PIH1D1,GATA3,RUVBL2,KDM1A,XBP1,BRD7,CHTOP,SNAI2,MAPK3,SART3,DAXX,NOS1
GO_PROTEIN_LOCALIZATION_TO_CHROMATIN	-1.73	0.00398	0.0115	ESCO2,EZH2,LRWD1,PIH1D1,PLK1,ESR1,RUVBL2
GO_REGULATION_OF_CHROMATIN_ORGANIZATION	-1.31	0.042	0.119	UHRF1,AICDA,BRCA1,ATG5,TET1,ATAD2,PAXIP1,TRIP12,BCL6,CHEK1,ZNHIT1,CCNB1,TRPS1,TPR,DNMT1,MYB,SMARCB1,TLK2,UHRF2,CTNNB1,PRKD1,TGFB1,JDP2,MTF2,CDC45,PIH1D1,GATA3,TAF7,RUVBL2,HDAC5,KDM1A,OTUB1,XBP1,PHF2,BRD7
GO_REGULATION_OF_CHROMATIN_SILENCING	-1.36	0.106	0.0932	UHRF1,AICDA,TET1,ATAD2,DNMT1,UHRF2
GO_TRANSCRIPTIONALLY_ACTIVE_CHROMATIN	1.34	0.117	0.236	BCAS3,EXOSC10,PSIP1,CTR9,AFF4,TTC37
GRANZYME_A_SIGNALING	-1.67	0.0117	0.0798	GZMA,HMGB2,H1F0,HIST1H1E,HIST1H1C,ANP32A
GRANZYME_B_SIGNALING	-1.45	0.048	0.243	LMNB1,PARP1,CASP3,LMNB2,APAF1,PRKDC,DFFB,NUMA1
GSE15735_2H_VS_12H_HDAC_INHIBITOR_TREATED_CD4_TCELL_DN	-2.01	0	0.000248	LMAN2L,SPAG5,GNAQ,FAM168A,RALB,SLC35A5,DHX58,DCK,EZH2,BRCA1,ASXL1,TK1,PDGFB,SNX10,PGLYRP1,SMC2,MCM7,CENPN,GFPT1,CKAP2L,L1CAM,CENPL,RAB31,NDC80,ERI1,SUMF1,UXS1,MYBL2,TNFSF14,SLC35C2,WHSC1,NEDD4,GEN1,ARHGAP6,SLAMF7,MCM4,FANCD2,HNRNPUL2,AGRN,GSN,MMS22L,CORO1C,CERCAM,DHRS13,LIPA,VAMP8,SRGAP2,CCNE2,POLE,CCDC12,CCNF,SURF4,TKT,RINL,NONO,FLOT2,VAV3,UBAC2,GDI2,CDC42EP3,PREX1,VRK2,CTSZ,NOSTRIN,LSP1,CSGALNA…
GSE15735_2H_VS_12H_HDAC_INHIBITOR_TREATED_CD4_TCELL_UP	-1.79	0	0.00748	P2RX7,ASAP1,STMN1,SGMS1,PFN2,ITGAM,CRMP1,CCDC109B,KIF1B,NRP1,CD81,SLC25A24,GLCCI1,CD200,CERS6,MYO6,L1CAM,MLEC,MAN1C1,FAM46C,TIAM1,ACVR2A,H1F0,UXS1,TSPAN32,STAM2,TNFSF11,E2F2,SNAP47,DCUN1D4,IFI30,SDCBP2,CBX6,CAPG,CD9,TNFRSF25,PRMT2,CRLF2,BMP2K,MAPK11,ITGB3,RNF19A,SYTL2,SFT2D2,DHRS13,RB1,PCK2,TMEM164,TESC,TWSG1,IBTK,CNOT6,LATS2,ITM2C,MICU1,FKBP1A,ITM2A,SSH1,MTHFD2,IGF2R,TRAPPC1,ZBTB7B,SAV1,MTMR3,FL…
GSE15735_CTRL_VS_HDAC_INHIBITOR_TREATED_CD4_TCELL_2H_UP	-1.99	0	0.000444	RNF157,IRAK3,GCNT1,MYO1E,GNAQ,ANXA1,NMRAL1,ELL2,ARHGAP21,ALCAM,MTMR4,EHD4,ADAM9,EDARADD,BCL6,POU2F2,CHD9,SWAP70,RFESD,DENND5A,MARCKS,RAB31,GRN,CLIC4,RABEP2,SBK1,ABCB10,EGR3,CAPG,SH3BGRL,FMNL3,MID1IP1,PLEK,BMP2K,FAM43A,MAPK11,PPP1R16B,HPSE,MGAT1,DUSP4,UNC119,CD99,CNRIP1,PRKCE,SLC25A19,SFMBT1,DENND4A,INPPL1,DPP7,NCF1,RFC2,MICU1,E2F3,ACSF3,ARHGAP17,NDST1,FGR,HVCN1,TCF3,PMF1,TRIM35,QSER1,IRGQ,HMGN3,T…
GSE26488_CTRL_VS_PEPTIDE_INJECTION_HDAC7_DELTAP_TG_OT2_THYMOCYTE_DN	-1.32	0.0104	0.118	GEM,ANXA1,CDCA5,CHST2,SYNPO,CMTM3,EIF4E,OTUD7B,NPNT,MCM7,CLPB,ANAPC1,ACVR2A,TNFSF10,RBMS2,PAWR,GRN,LAGE3,RPL22,PURA,GABPA,MRPL52,FOSB,PEX6,RGS3,UNC119,AP1S2,MRPS31,MBD3,AMPD3,RGL2,MRPL14,LATS2,KIF1C,TMEM106C,IGJ,CIAPIN1,UBXN4,FLOT2,ERRFI1,ANP32A,ARID1A,POLD1,GRK6,CPNE3,GALNT2,PROSC,UGCG,BSG,FLOT1,HCK,PRMT1,NPHP1,GLG1,ISYNA1,GYS1,STT3B,SART3,RCN1
GSE26488_CTRL_VS_PEPTIDE_INJECTION_HDAC7_DELTAP_TG_OT2_THYMOCYTE_UP	-1.23	0.0551	0.173	DSP,IDH1,CALML4,ATG5,COTL1,ST3GAL4,LGALS3,HMGCS1,LAMTOR2,PTGR1,CYB5B,MLLT3,PPL,DBI,BPGM,PDIA4,ARL5A,RAB11A,VAMP8,IGF2R,HPGD,GSTM5,NFATC1,PEPD,SLC39A4,FGF3,GIPC2,SLC6A13,NUDT19,GTF2F1,NAV1,VTI1B,TSG101,RCN1,COL6A3,EZH1,LTF,AIM1,IL7,HSPA8,MFN1,HERC2
GSE26488_HDAC7_KO_VS_VP16_TRANSGENIC_HDAC7_KO_DOUBLE_POSITIVE_THYMOCYTE_UP	-1.19	0.11	0.204	POLA1,UBE2E3,HELLS,LGALSL,KIF20B,EEA1,BRMS1L,VAMP4,RABGEF1,LRRC1,NUBP1,RAB31,SPICE1,GPR137C,WDR26,RNF5,ZCCHC2,ANKLE2,FGF13,RHPN2,PRIM2,RNASEH2B,ETV6,DUSP4,ZRANB2,SLC12A2,PGM1,RQCD1,FKBP1B,RAB8B,CKLF,TNFSF13B,ANXA5,HMGN3
GSE26488_WT_VS_HDAC7_DELTAP_TG_OT2_THYMOCYTE_WITH_PEPTIDE_INJECTION_DN	-1.56	0.0021	0.0315	ATP8A1,PBX3,ALDH2,ADK,TUBB6,CMTM3,ETNK1,ERI2,CP,TXNRD1,DHX9,TIAM1,MOCOS,ACVR1,EGR2,RPL22,TPBG,GNL2,N4BP1,RHPN2,ANXA7,NTRK3,PHF13,MAP3K4,ECE1,ACSL4,AMPD3,UNC119B,HGSNAT,SLC39A8,LATS2,ATF4,HIVEP2,S100A10,SDC4,IGF2R,TNFRSF21,EXOSC7,PPP2R3C,SENP6,ANP32A,CHPT1,FKBP7,COMT,IFNAR2,TSPAN31,ARL8B,KCNH1,LYSMD2,TSPAN6,REST,DAG1,PYGB,IER3,AHNAK,HES6,ETS2,CTDSP2,CARHSP1
GSE26488_WT_VS_HDAC7_DELTAP_TG_OT2_THYMOCYTE_WITH_PEPTIDE_INJECTION_UP	-1.41	0.0102	0.0741	RGS16,ABHD5,CCR6,SNX10,CCR5,HK2,MAP2K6,PTGR1,TSPAN32,PPL,GLRX,PNKD,IFNG,IL15,DCTN3,CAPG,USP18,MFSD4,DBI,FABP5,MOCS2,SLC9A3R1,CCNG1,ACLY,RPS6KA1,ORMDL1,RAB11A,CD82,SLC1A2,LTB,CS,RAB8B,SYT11,NFATC1,KLC4,CTSZ,VOPP1,FAM118B,SLC6A13,MDP1,PAQR7,NUDT4,EOMES,CHMP5,EHD1,SUV420H2,EPS8,CYP17A1,TMEM199,COL6A3,CBX4,DPP3,RRAGC,IL12RB1,PDRG1,AP3S1,LDHB,PSTPIP1,SMPDL3A,MVD,TNFAIP8L1,S100A3,GOLM1
GSE26488_WT_VS_VP16_TRANSGENIC_HDAC7_KO_DOUBLE_POSITIVE_THYMOCYTE_DN	-1.56	0.00217	0.0311	CYBB,CD38,ABHD5,RALB,ST3GAL2,IL1RAP,DNAJC3,CD81,NRP2,PDE8A,PLXNC1,MYL4,NEBL,MARCKS,TRPS1,GRN,PPL,NEDD4,CYFIP1,TBL1XR1,CD9,MOCS2,BMP2K,SERPINE2,MS4A7,ATXN1,LAX1,ATF6,CAPN2,HSPA5,PRDM9,WDR11,FBXL5,PDLIM2,NDST1,FTO,GM2A,TPST2,ERO1L,PLEKHA5,PRPS2,RNF219,ADCK3,PLD4,ROGDI,GALNT12,FOXRED1,CYP39A1,DTX1,TYROBP,PTPN1,HCK,RNF145
GSE26488_WT_VS_VP16_TRANSGENIC_HDAC7_KO_DOUBLE_POSITIVE_THYMOCYTE_UP	-1.24	0.0503	0.169	CYBB,PTGER2,CXCR5,TNFRSF9,ASNS,PTPN13,XIAP,TRIP12,PNP,NUBP1,AXL,BRWD3,ALDH18A1,PHPT1,IL15,WDFY2,PTPN9,BHLHE40,GNPTAB,TRDMT1,ANXA7,15-Sep,PREPL,NR4A2,NMT1,DFFB,SHKBP1,IL2RB,TMEM106C,INO80E,CIAPIN1,FLOT2,PRKCA,GNAZ,MIS18A,VAPB,SEC22B,RPL35,CAB39L,STMN2,TMEM109,IL1R2,ABT1,PITPNB,ASPSCR1,GGH,CWF19L1,NFATC2,MIPOL1,MRPL13,DDAH2,AIP,TMEM199,ARF4,CCNDBP1,ARHGEF25,ITGB7,JUN,HMOX2,CDON,MPHOSPH9,MAOA,SURF1,…
GSE27896_HDAC6_KO_VS_WT_TREG_DN	-1.51	0	0.0412	GNAQ,ALDH2,CKS1B,CDH1,RFC1,CCDC109B,FDFT1,TOMM40L,MSMO1,LMO2,ANXA2,MALT1,HMGCS1,TNFSF10,CYB5B,GRN,TMEM41B,CCDC141,EIF2AK2,CLIC4,RFC3,PTGR2,15-Sep,SPATS2,ITGB3,CCR8,AGPAT2,TSPAN2,GATA3,NIPSNAP1,PCYT1A,DNAJC9,CHSY1,ITM2A,ZBTB7B,FGR,TRAF1,HDAC5,NIT2,EXOSC9,NPL,SESN3,LPXN,ITIH5,EPCAM,BCKDK,COPS7A,B3GNT1,DAP,EFTUD2
GSE27896_HDAC6_KO_VS_WT_TREG_UP	-1.23	0.0722	0.171	CD99L2,GEM,SPRY2,SPRED1,OTUD5,HOMER1,HSPA4L,FAR1,AGFG1,MYB,CCL4,UHRF2,TSC22D4,TOX,APLP2,GOLGA4,WDR26,6-Sep,GABPA,PREP,SLC9A3R1,ST13,SCAF8,IKZF3,PKNOX1,PARP3,LTB,PUM1,DAP3,VAV1,HIVEP2,ARHGAP17,STRN,CREB1,MEX3C,INPP5D,TGIF1,INPP4A,PRKCH,BRD2,ZADH2,SIPA1,EPHX1,TAOK3,BAIAP2,IL27RA,ABTB2,EFTUD1,LRRFIP1,SLC7A6,ELL,RNF169,ZC3H12A,PTPRA,TSHZ1,TTC17,IL17RA,ARHGEF2,KDM2B,GALNT4,FOLR4,SNRK,PLEC,PAPOLA,IL12R…
GSE33162_HDAC3_KO_VS_HDAC3_KO_MACROPHAGE_DN	-2.07	0	0	GABARAPL1,CCR2,RRM2,ZEB2,STMN1,ANXA1,CENPE,CKS1B,CDCA3,MAST2,GMNN,HMGB2,RORA,TCF19,ST3GAL6,NCAPG2,S100A6,RUNX2,SMC2,MAD2L1,FAM129A,RABGEF1,MMD,ANXA2,ARL4D,LGALS3,CASP1,MKI67,SH2D1A,PRDX4,AK3,DNM1L,ARF6,IFNG,USP1,LIN7C,BHLHE40,TMEM30A,RPA1,DNMT3A,MID1IP1,RHPN2,CALCB,ABHD10,AP1S2,ARL5A,HYOU1,THTPA,HIST1H1C,YWHAE,POLE,ANP32E,S100A4,B4GALT7,CAB39,TRAPPC1,LIG3,MICAL1,CRKL,SNX6,TSPAN31,AIDA,IDH3A,RIOK3…
GSE33162_UNTREATED_VS_4H_LPS_STIM_HDAC3_HET_MACROPHAGE_DN	1.91	0	0.00189	IRS2,RABAC1,PQLC2,CCNL2,SCML4,GSTM2,RNF7,FBXO21,SLC41A1,UTRN,CRYAB,FAM120B,PDE4B,DIP2B,CEP350,SGTB,HERC1,SLTM,CREBBP,RARA,CNR2,TTC28,HUWE1,PMEPA1,CEP112,PDE2A,SESN1,DDX60,SOX4,CRLF3,IL6ST,IRF6,PLAUR,TMEM42,RASA2,NR2C1,USP36,FBXO32,PRDX6,CBFA2T2,CHKA,ITK,TEF,UBR1,SFMBT2,KCNJ1,ABL1,RAPGEF6,DNAJC27,ATP1B1,RRAS2,RREB1,RERE,SATB1,NEDD4L,SLC12A7,TRAF6,ANKRD17,RAB3IP,BCL2,RBM39,IL7R,NPC2,NIN,IKBKB,CCR9,…
GSE33162_UNTREATED_VS_4H_LPS_STIM_HDAC3_HET_MACROPHAGE_UP	1.82	0	0.00507	TSPAN14,RNF167,CCND2,PNRC1,SFSWAP,TSR1,ZFP90,TLR1,PDZK1,DIP2B,SELL,TLE4,TTC28,RNF146,CCR7,WDR74,SPRED2,SPATA6,DDX60,TRAF4,CRLF3,HDGFRP3,HBP1,DSTYK,NSMCE1,FZD7,RASA2,FAP,USP36,CBFA2T2,PIAS1,ITPKB,CD2AP,ASB13,ZFYVE26,EML5,RBM5,KDM3A,GPR83,ELOVL6,ABL1,CLOCK,DNAJC27,NEDD4L,HEATR1,RAB3IP,IKBKB,NRG4,TRMT1,HSD17B11,FNBP4,CAMK2D,ZBTB20,NR1D2,ITGAE,PLEKHA1,ATP8A2,TIMP2,BACH2,SORCS2,SH3BP5,PDK1,DZIP1,INADL…
GSE33162_UNTREATED_VS_4H_LPS_STIM_HDAC3_KO_MACROPHAGE_DN	-2.88	0	0	ESM1,CENPF,TPX2,TRIP13,NUSAP1,HOPX,STIL,TOP2A,SLC43A3,GNG2,TRIM37,CX3CR1,RAD51AP1,MELK,NCAPD2,CKS1B,ZBTB32,GMNN,PBK,KIF11,LIG1,TCF19,AURKB,SMAP1,BUB1B,STK39,KIF20A,APOBEC2,SLC25A24,SNX10,PGLYRP1,SMC2,MAD2L1,CBX5,RPN1,MCM7,MTCH1,IMPA1,EDEM2,COMMD1,MCM2,ICOS,POPDC2,CCNE1,BLMH,MKI67,STARD10,LRRK1,NDUFB7,SDCCAG8,SLC38A10,DUT,DLGAP5,RDM1,SDF2L1,GNA15,AK3,MCM6,TBCB,TUBB4B,INCENP,CDC20,SDCBP2,USP1,AS3MT…
GSE33162_UNTREATED_VS_4H_LPS_STIM_HDAC3_KO_MACROPHAGE_UP	-2.8	0	0	TPX2,TMPO,STIL,GNG2,NCAPD2,ANXA1,E2F8,LIG1,MIS18BP1,CDK1,CENPA,AURKB,ALCAM,ITGAM,P2RY12,TBX21,ASF1B,MYADM,NRP1,KIF20A,PTMS,H2AFX,NCALD,IAH1,MCM7,MTCH1,LITAF,TPI1,CRELD2,PKIG,UBE2C,DAPK2,MCM2,NFE2,CDC25B,BLMH,TRPS1,SH2D1A,REEP5,DNMT1,GRN,SDF2L1,GNA15,AK3,ADPRH,ENTPD1,MCM6,CYFIP1,TBCB,PIGF,IFITM2,INCENP,CDC20,IFNG,ITPA,PRIM1,CDK2,ITGB1,GNPDA1,LXN,MID1IP1,VAMP3,ZCCHC18,CXCL10,CDKN2AIPNL,MXD3,CDKN2C,…
GSE36095_WT_VS_HDAC9_KO_TREG_UP	-2.11	0	0	ESCO2,CEP55,CYBB,NUF2,ECT2,STIL,SLC43A3,ASPM,MYO1E,CD22,ELL2,WEE1,FAM78B,KIF11,PRC1,RAPH1,PLCG2,TMPRSS13,CENPI,PLXDC2,KIF20B,ASF1B,LRRC57,S100A6,MS4A1,NAPSA,MXD4,MMD,TNFAIP8,CYFIP1,HDAC1,TBCB,IFI30,CDKN1A,IMPA2,USP18,KIF23,SERPINE2,TNFAIP3,PLIN2,VAV2,PHLDA1,PPP2R3A,RFWD3,FCRL1,RASGRP3,PGAP2,SNX9,BANF1,KCNQ5,CTSH,FBXW8,PLK1,UNC93B1,PANX1,PFKL,TOM1,GLUL,IPO5,UBAC2,SAMSN1,NIT2,ETFB,XBP1,HMGN3,CTSZ
HALLMARK_INTERFERON_GAMMA_RESPONSE	-1.54	0.00204	0.0107	GZMA,CD38,XCL1,CMKLR1,DHX58,IFITM3,PLSCR1,IRF8,GCH1,FGL2,CASP4,PNP,CASP1,HERC6,TNFSF10,CASP7,CD74,CASP3,VAMP5,EIF2AK2,JAK2,ST8SIA4,IL6,IFITM2,SLAMF7,IFI30,IL15,CDKN1A,IRF2,USP18,CXCL10,BPGM,IFI35,TNFAIP3,CIITA,IRF4,VAMP8,TRIM14,NUP93,MVP,LCP2,LATS2,IL2RB,STAT4,SOD2,MTHFD2,ISG20,TRIM25,IFNAR2,NAMPT,IFI44,LYSMD2
HALLMARK_MTORC1_SIGNALING	-1.91	0	0	RRM2,BUB1,IDH1,IDI1,HSPA4,ASNS,CDC25A,RPN1,DHFR,FAM129A,STARD4,FGL2,TXNRD1,TPI1,PNP,HK2,FKBP2,HSP90B1,MCM2,MTHFD2L,RIT1,HMGCS1,HMGCR,CYB5B,SC5D,NFIL3,CALR,GLRX,SDF2L1,DHCR24,IFI30,MCM4,CDKN1A,PIK3R3,BHLHE40,RPA1,CD9,SKAP2,PHGDH,SLC9A3R1,CCNG1,STIP1,ACLY,YKT6,SYTL2,TUBG1,SLC2A3,NMT1,TES,PSMC4,IMMT,HSPA5,CCNF,PGM1,PLK1,FDXR,MTHFD2,HMBS,PFKL,UCHL5,NFYC,NUP205,ATP6V1D,ERO1L,XBP1,TRIB3,NAMPT,TUBA4A,SE…
HELLER_HDAC_TARGETS_DN	-1.21	0.0524	0.183	CCR2,ZEB2,RORA,ST3GAL6,PHACTR2,TCF4,CRELD2,GPM6B,HSPA1B,SH2D1A,MYBL2,MYB,CALR,WHSC1,IQGAP2,FABP5,CRLF2,CEBPG,PPP1R16B,GTF3A,BCL2L1,SEC24D,HNRNPAB,PDIA4,HDGF,HSPH1,RASGRP3,POU2AF1,NFIC,DFFB,SFPQ,GTSE1,ZMIZ1,CAPN2,HSPA5,MAF,CTSH,NFE2L1,PLK1,ATF4,LIMD2,ISG20,ATF3,TYMS,INPP5D,CD44,XBP1,TRIB3,GBA,SERP1,CD28,GUCY1A3,LRMP,CCDC69,UBE2J1,HGF,CCPG1,DDX17,MYOM2,TIMM44,SORD,TRAF3IP3,DDIT3,SLC16A6,NOL12,RRS1,…
HELLER_HDAC_TARGETS_SILENCED_BY_METHYLATION_DN	-1.29	0.0194	0.127	CCR2,ZEB2,ST3GAL6,PHACTR2,PFAS,IRF8,TCF4,FAM129A,CASP1,HSPA1B,SH2D1A,MYBL2,MYB,WHSC1,E2F2,CD79B,ST14,IQGAP2,BHLHE40,CEBPG,PPP1R16B,BCL2L1,CDKN2C,MRPS15,SEC24D,SLC25A15,HDGF,HSPH1,RASGRP3,IRF4,POU2AF1,NFIC,POLR3E,ZMIZ1,CAPN2,MAF,USF2,NFE2L1,SPCS2,ATF4,LIMD2,ISG20,IGJ,ATF3,SUCLG2,TYMS,PMF1,IFNAR2,XBP1,TRIB3,CD28,GUCY1A3,IL27RA,LRMP,CCDC69,EPCAM,UBE2J1,HGF,CCPG1,MYOM2,TIMM44,TRAF3IP3,DDIT3,NOL12,DNA…
HELLER_HDAC_TARGETS_SILENCED_BY_METHYLATION_UP	-1.57	0	0.0306	CEP55,SPTLC2,PDLIM5,DNM3,TOP2A,ALDH2,ABHD5,TUBB6,PFN2,EPAS1,CDH1,ALCAM,DZIP3,NFYA,MARCKSL1,COTL1,BCL6,TFPI,L1CAM,SWAP70,SLC12A8,FLNB,DENND5A,EIF4EBP2,AHR,H1F0,GRN,TKTL1,NEDD9,SORBS1,PPL,DLGAP5,MYBL1,EGR2,APLP2,FAM49A,IL15,CDKN1A,ITSN1,ACOT7,CD9,AGRN,GSN,ZBTB43,BMP2K,HPSE,SERPINE2,TTLL1,UNC119,NR4A2,ATF7IP2,PFKFB3,NXN,TUBG1,BIK,HIST1H1C,NAB2,GATA3,NUP93,SPAG9,ID2,GPSM2,S100A4,CCNF,NGFRAP1,SCP2,TPM…
HELLER_HDAC_TARGETS_UP	-1.41	0.00409	0.0725	CENPF,DNM3,TOP2A,BIRC5,NCAPD2,CENPE,IDI1,PFN2,EPAS1,TK1,MARCKSL1,VCL,COTL1,BCL6,L1CAM,DENND5A,TYK2,H1F0,GRN,NEDD9,SORBS1,PPL,DLGAP5,APLP2,FAM49A,CDC20,CDKN1A,JUNB,CD9,AGRN,GSN,CPD,ZBTB43,CXCL10,BMP2K,HPSE,TTLL1,NR4A2,SEC23IP,EHBP1L1,MARK2,SPAG9,ID2,GPSM2,S100A4,CCNF,FDXR,APLP1,SDC4,NRGN,SYT11,GM2A,DLX2,SBF1,TRIP6,ATP6V0D1,ENPP2,SLC16A3,SNRNP70,H2AFV,CDC37,HMG20B,NCOA3,TAOK3,POR,KLHL24,VRK3,HSPA2,…
HEREDITARY_BREAST_CANCER_SIGNALING	-1.78	0	0.044	WEE1,RAD51,CDK1,RFC1,BRCA1,H2AFX,HDAC2,CHEK1,RFC5,PMS2,CCNB1,CHEK2,GADD45B,RFC3,PIK3R6,HDAC1,CDKN1A,PIK3R3,FANCD2,RPA1,SMARCD2,RFC4,PIK3C2A,E2F1,RB1,TUBG1,FANCC,FANCF,RFC2,HDAC5,CDC25C,AKT2,FANCE,NRAS,KRAS,AKT1,FANCB,MSH2,SMARCA4,BLM,PIK3R1,RRAS,ATR,GADD45G,PIK3R4,FANCM,UBC,HDAC7
HUNTINGTONS_DISEASE_SIGNALING	-1.4	0.00576	0.266	DNM3,GNG2,GNAQ,NCOR1,HSPA4,GNB4,MAPK9,HDAC2,CASP4,GRB2,CASP1,HSPA1B,HIP1,CASP7,CASP3,TBP,PIK3R6,HDAC1,PENK,PIK3R3,GNG12,PRKD1,APAF1,VAMP3,BCL2L1,CDK5,YKT6,PIK3C2A,PRKCE,HSPA14,ITPR1,HTT,MAP2K4,CAPN2,SDHA,HSPA5,ATF4,ATF2,CREB1,PRKCA,TAF9B,BET1L,SDHB,HDAC5,GOSR2,AKT2,PLCB4,MAP2K7,PRKCH,CASP2,AKT1,REST,RASA1,CTSD,NAPA,HSPA2,PACSIN1,GPAA1,RCOR1,CREB3,PIK3R1,CAPN1,VTI1B,NCOR2,MAPK3,DCTN1,GNG13,GOSR1,D…
IGF1MTOR_PATHWAY	1.43	0.0627	0.0156	RPS6KB1,EIF2S1,PIK3CA,PTEN,GSK3B,EIF2S2,RPS6,EIF2B5,IGF1R
IL-1_SIGNALING	-1.37	0.0349	0.277	IRAK3,PRKACA,GNG2,GNAQ,IL1RAP,GNB4,MAPK9,MAP2K6,GNAI2,GNA15,NFKBIE,GNG12,MAPK11,CHUK,MAP2K4,RELB,GNAZ,MAP2K7,PRKAR1A,GNA13,PRKAG1,MAP2K3,IKBKG,GNAL,GNAI3,GNAI1,GNG13,TAB2,PRKAG2,IRAK2,MYD88
IL-15_SIGNALING	-1.52	0.0122	0.199	AXL,TYK2,SYK,JAK2,PIK3R6,IL15,PIK3R3,MAPK11,BCL2L1,PIK3C2A,RELB,MAP2K2,IL2RB,TRAF2,AKT2,NRAS,KRAS,CSF2,AKT1,JAK3,STAT5B,RAF1,PIK3R1,MAPK3,RRAS,PTK2,PIK3R4
IL10_SIGNALING	-1.22	0.00791	0.177	CABLES1,ENDOD1,TRIP13,RNF157,SLC43A3,ASPM,IFITM1,ELL2,BATF,IFITM3,PDCD1,MARCKSL1,FDFT1,GALNT3,LAT2,S100A6,CDC25A,NAPSA,LMNB1,MBD4,MXD4,TPI1,BCL6,FES,PLAGL2,MLEC,SYNJ2BP,ICOS,GRAP,TYK2,TNFSF10,ALDH18A1,SIGMAR1,SMARCB1,PTPN4,ACVR1,TRAP1,UHRF2,SDF2L1,NFKBIE,NENF,TBCB,IL6,IFITM2,SBK1,IFI30,MSRB2,NDUFB8,PIK3R3,JUNB,SIK3,ITGB1,RFX7,MCM3,CCNG1,CXCL10,STIP1,ST13,YPEL2,XPO5,NDUFAF3,ETV6,TNFAIP3,OFD1,ATP6V…
IL12 SIGNALING	-1.5	0.014	0.0427	PIAS2,TBX21,ERI2,MAPK9,WDR77,SCRN3,IFNG,FASTKD5,TGFB1,PARP3,STAT4,MRPL39,IL2RA,WDR54,SREBF2,FAM188A,CD28
IL12_18 SIGNALING	-1.52	0.0141	0.0401	PIAS2,TBX21,ERI2,MAPK9,WDR77,SCRN3,IFNG,FASTKD5,TGFB1,PARP3,STAT4,MRPL39,IL2RA,WDR54,SREBF2,FAM188A,CD28
IL2_PATHWAY	-1.35	0.0347	0.098	EIF4E,MAPK9,GRB2,CCNE1,SYK,STAM2,JAK2,IFNG,IL15,PIK3R3,CDK2,MAPK11,DOK2,CHUK,PRKCE,IKZF3,ETS1,MAP2K2,IL2RB,STAT4,VAV1,ATF2,CREB1,IL2RA,CRKL,PTK2B,NRAS,KRAS,TERT,AKT1,RASA1,SOCS2,PPP2R5D,YBX1,JAK3,PTPN11,STAT5B,ETS2,RAF1,PIK3R1,ITM2B,MAPK3
IL2_STAT5_SIGNALING	-2.03	0	0.000283	GABARAPL1,PLAGL1,RGS16,IKZF2,CDC6,ENPP1,HOPX,MYO1E,PTGER2,TNFRSF9,BATF,RORA,IFITM3,ALCAM,PLSCR1,NRP1,CD81,IRF8,ST3GAL4,UMPS,FGL2,PPAP2A,PNP,PRNP,LCLAT1,HK2,SWAP70,TIAM1,ICOS,DENND5A,CCNE1,BMPR2,AHR,TNFSF10,GADD45B,CASP3,NFIL3,TNFSF11,CYFIP1,PENK,MAP6,CD79B,CAPG,BHLHE40,PTCH1,SNX14,CXCL10,GUCY1B3,BCL2L1,PLIN2,PHLDA1,CST7,SLC2A3,IRF4,SNX9,TWSG1,GALM,SLC39A8,IL2RB,LTB,MXD1,GPX4,APLP1,IGF2R,SYT11,TNF…
IL27_PATHWAY	-1.4	0.042	0.0781	TBX21,MAPK9,RUNX2,GFPT1,TYK2,AHR,MARCKS,NFIL3,JAK2,NEDD4,IL6,IFITM2,IFNG,BHLHE40,TGFB1,CXCL10,MAP4,GATA3,MAF,STAT4,IGF2R,KCNIP2,ERRFI1
IL6_JAK_STAT3_SIGNALING	-1.42	0.0198	0.0695	CD38,GRB2,TYK2,BAK1,STAM2,IL6,TGFB1,CD9,CRLF2,CXCL10,ITGB3,LTB,IFNAR1,TNFRSF21,IL2RA,CD44,TNFRSF1B,CSF2,PTPN2,IL1R2,PTPN11,CSF2RA,PTPN1,IL17RA,PIM1,IRF9,MYD88,IL7,IL12RB1,JUN,HMOX1
INFLAMMASOME	-1.3	0.00982	0.124	P2RX7,CYBB,RGS16,LRR1,BIRC5,IFITM1,PTGER2,PVR,TNFRSF9,CHST2,CMKLR1,KIF1B,LRRC57,GCH1,XIAP,LRWD1,CASP4,FCER1G,LRRC1,AXL,CASP1,MALT1,AHR,ACVR2A,TNFSF10,CASP7,LRRK1,CASP3,EIF2AK2,GNA15,IL6,APOBR,RTN4RL1,IL15,CDKN1A,STK11IP,TPBG,PHLPP1,APAF1,CXCL10,ADORA2B,ITGB3,TNFAIP3,NTRK3,LRRC28,CIITA,LRRC8E,CXCR6,CD82,SLC1A2,ANP32E,CNOT6,LCP2,IL2RB,IFNAR1,MXD1,PPP1R7,PANX1,LRRC49,RGS1,ANP32A,CALCRL,SHOC2,LRRC8A,…
INFLAMMASOME RECEPTORS AND SIGNALING	-1.59	0	0.0404	IRAK3,IFITM1,DHX58,PLSCR1,NRP1,GCH1,FGL2,TFPI,FES,FCER1G,CASP1,NFE2,PRDX4,CCL4,TNFSF11,IL6,IFNG,USP18,ST14,SERPINB9,CXCL10,IFI35,TNFAIP3,CST7,STAT4,FGR,GM2A,BST1,TNFSF13B,NPL,NCF4,IFNA5,FGF5,TYROBP,RSAD2,ITGAX,IFIH1,P2RY13,GPNMB
INTERFERON_RESPONSE	-1.48	0.00207	0.0121	GZMA,CD38,IFITM1,XCL1,CMKLR1,DHX58,IFITM3,PLSCR1,IRF8,GCH1,FGL2,NUB1,CASP4,PNP,CASP1,HERC6,TNFSF10,CASP7,CD74,CASP3,VAMP5,EIF2AK2,JAK2,ST8SIA4,IL6,IFITM2,SLAMF7,IFI30,IL15,CDKN1A,IRF2,USP18,ST14,CXCL10,BPGM,IFI35,TNFAIP3,MVB12A,CIITA,IRF4,VAMP8,TRIM14,NUP93,MVP,LCP2,LATS2,IL2RB,STAT4,SOD2,MTHFD2
IRF3_SIGNALING	-1.53	0.00204	0.0102	DHX58,LPP,LAT2,IRF8,HN1L,KLF4,AP3S2,CCNE1,SC5D,CD74,MYB,NFKBIE,B4GALT5,ITPRIPL2,DUSP22,MID1IP1,MTF2,STIM2,TSSC1,TNFAIP3,VAV2,GRHPR,QRSL1,PGAP2,RAB11A,RELB,OXA1L,CCL3,MAP4K4,ZFP36L1,MAATS1,TRAF1,IQSEC1,RELL1,GLUL,CDC42EP3,TRAF3,UBAC1,TSN,CD27,UFM1,ABTB2,SORL1,SLC25A13,RAN,IFIH1,NCOR2,MAPK3,SUSD1,PMAIP1,ASAP2,SRD5A1,MUL1,HNRNPD,FANCA,FAM163B,SMAP2,GNA12,MAX,FYB,NRXN1,ARL15
IRF7_TARGETS	-1.95	0	0.00685	CD38,CCL9,ELL2,PVR,CMKLR1,BATF,ALCAM,ITGAM,GPD2,ADAM9,GCH1,TXNRD1,LITAF,TPI1,RABGEF1,FCER1G,FNDC3B,ANXA2,LGALS3,MALT1,JAK2,ADPRH,YWHAG,BHLHE40,TGFB1,ATP6V1G1,CD9,CMPK1,PIP5K1C,ANXA7,ADORA2B,ATP6V0C,DTNBP1,MED8,LSM14A,DENND4A,RAB11A,PDCD6IP,UBE2A,DNAJB6,HDLBP,ID2,ZFAND3,CAPN2,CHST11,SOD2,MRPL39,SAV1,ZFP36L1,PPP2R2D,PEF1,FURIN,ZFP207,GNA13,RIOK3,CSRNP1,CLIC1,PTPN2,NCF4,ATP5F1,CSF2RB2,CSF2RA,RAB21,C…
JAZAG_TGFB1_SIGNALING_DN	-1.16	0.229	0.234	CD244,TOP2A,SIGMAR1,STOML2,NAB2,GLRX2,MYLPF,RNH1,PLA1A
JAZAG_TGFB1_SIGNALING_VIA_SMAD4_UP	-1.23	0.111	0.171	MYO1F,CBX5,PKIG,MYBL2,BZRAP1,NOSIP,IFI35,SERTAD1,MRPL4,GRHPR,MRPS31,YWHAE,GLRX2,NPRL2,PGRMC2,APH1A,CAB39,HN1,TOM1,MYLPF,CRADD,CCRN4L,NAMPT,COG2,LSP1,CD27,LPAR2,HGF,FKBP8,CAMK2B,CNIH1,DAXX,TOM1L1,SHFM1,STK25
KASLER_HDAC7_TARGETS_1_UP	-1.56	0	0.0316	P2RX7,PBX3,CHST2,OSBPL3,RASSF3,PDCD1,ERP29,PPP5C,BCL6,GRB2,TG,SYVN1,CYP20A1,TIMMDC1,POC1A,RUNX1,MAZ,CDK2,TGFB1,GSN,DNMT3A,BPGM,PEX6,ITGB3,CCR8,RPS6KA1,ABCB9,IRF4,AKAP1,DFFB,UNC119B,RAB1B,SHKBP1,PCYT1A,LATS2,TMEM2,PKNOX1,GPN2,SSR2,ZAP70,NRGN,DUSP2,ZBTB7B,GM2A,POLDIP2,SBF1,IDE,TRIM35,DGKZ,HDAC5,PICK1,NPL,ASB8,SESN3,HMG20B,USP19,PIGT,NCOA3,CD28,UBASH3B,LSP1,LMAN2,PIAS4,MFGE8,PTPLAD1,UGCG,GPAA1,HIP1R…
KASLER_HDAC7_TARGETS_2_DN	-1.64	0.00806	0.0204	H1F0,GADD45B,IFITM2,CDKN1A,BHLHE40,PTCH1,MPP2,CUL7,NDUFV3,KLHL24,OAZ2,SESN2,NFKBIA
LEUKOCYTE_EXTRAVASATION_SIGNALING	-1.26	0.0452	0.323	CYBB,PLCG2,ITGAM,VCL,MAPK9,SPN,PXN,GNAI2,PIK3R6,ARHGAP6,CTNNB1,PIK3R3,PRKD1,ITGB1,DLC1,MAPK11,ROCK2,VAV2,MAP3K4,CD99,PIK3C2A,ACTN1,PRKCE,ARHGAP9,MAP2K4,MAP2K2,ARHGAP4,VAV1,ITGAL,THY1,PRKCA,CRKL,CD44,VAV3,ACTN4,JAM2,PTK2B,PRKCH,WAS,SIPA1,RDX,MMP19,NCF4,CTNNA1,PTPN11,CTTN,MMP2,VASP,GNAI3,CLDN12,PIK3R1,CDC42,MMP17
M.HIF1A_SIGNALING	-1.5	0	0.0113	RGS16,RRM2,PDLIM5,STMN1,SPRY2,RORA,CENPA,STXBP5,KPNA2,NCBP2,KCNAB1,TNS1,EXO1,ST3GAL4,CDC25A,HOMER1,LMO2,TPI1,KLF4,RABGEF1,SOAT1,ANXA2,CDC23,UBE2C,HK2,LPCAT1,LGALS3,CDC25B,CCNB1,NAP1L1,CHEK2,MARCKS,NRARP,LNPEP,SIGMAR1,CASP3,NSL1,NEDD9,NFIL3,EIF2AK2,ACER3,PPL,IL6,IFI30,CBX6,NDUFB8,MKNK2,SIK3,BHLHE40,ME2,ELOVL1,KIF23,AGRN,PTCH1,LXN,CPD,SLC9A3R1,TARDBP,DUSP4,CDKN2C,PFKFB3,PHLDA1,SSBP3,DUSP14,DUSP3,RN…
M.T_LYMPHOCYTE_ANERGY	-1.96	0	0	CCR2,IKZF2,MYO1E,ANXA1,RORA,KCNJ8,TBX21,KLRC1,KCNK5,TWF2,RPN1,GCH1,HSPA4L,LRWD1,CASP4,BCL6,MMD,ARFRP1,SWAP70,STX11,CORO1B,TIAM1,GADD45B,TNFSF11,HIF1AN,RAD17,EGR2,DHRS1,PRDM11,MKNK2,DBI,PRIM2,ST13,ADORA2B,ETV6,ATP6V0C,NR4A2,HNRNPAB,RNF19A,ZIK1,IRF4,GATA3,ETS1,KCNQ5,PRDM9,CCL3,SRP68,ITGAL,ANXA6,ZFP36L1,NFATC1,MRPL34,COMMD7,ANP32A,FURIN,TSPAN31,ACTN4,PSMB3,CCRN4L,PRKCH,CDC37,ARFIP1,NR4A3,CAB39L,JKAM…
M2.1_NK_CYTOLYTICCD8_TCELL_IFNG	-1.83	0	0.000364	GZMA,KLRG1,TBX21,CD160,NCALD,GLCCI1,GZMK,CD8A,PTPN4,CCL4,MYBL1,SYNE2,SYTL2,CST7,IL2RB,STAT4,PRKCH,PTPRCAP,ENPP4,PRF1,EOMES,CTSW
MARKS_HDAC_TARGETS_DN	-1.5	0.0248	0.0424	BIRC5,CCNA2,XIAP,IL6,IFNG,BCL2L1
MARKS_HDAC_TARGETS_UP	-1.97	0	0.000572	CCNE1,TNFSF10,GADD45B,CASP3,BAK1,GLRX,TNFRSF10B,MCM3,GSN,APAF1
MARTIN_INTERACT_WITH_HDAC	-1.52	0.0186	0.0411	NCOR1,KPNA2,RUNX2,CBX5,BCL6,ETV6,ACTN1,PPP2R4,MARK2,DNAJB6,ATF4,ZBTB16,ACTN4,ANKRA2,REST,SRF,RFXANK,NCOR2
MELATONIN_SIGNALING	-1.39	0.0359	0.26	PRKACA,GNAQ,PLCL1,RORA,PLCG2,MAP2K6,GNAI2,PRKD1,MAP2K5,PRKCE,MAP2K4,MAP2K2,PRKCA,PLCB4,MAP2K7,PRKCH,PRKAR1A,CAMK4,PRKAG1,PLCD1,MAP2K3,RAF1,CAMK2B,GNAI3,GNAI1,MAPK3,PLCD4
MISMATCH_REPAIR_IN_EUKARYOTES	-1.75	0.0115	0.0495	RFC1,EXO1,RFC5,PMS2,RFC3,FEN1,RPA1,RFC4,RFC2,POLD1
MITOCHONDRIAL_DYSFUNCTION	-1.68	0	0.0712	BACE2,MAPK9,GPD2,TRAK1,TXNRD2,CASP3,NDUFB7,NDUFAB1,NDUFB8,NDUFS8,NDUFB9,COX6B1,HSD17B10,NDUFB2,MAP2K4,CPT1A,GLRX2,SDHA,APH1A,GPX4,SOD2,NDUFS2,PINK1,COX17,TXN2,SDHB,FURIN,PARK7,NDUFA13,COX5B,COX8A,AIFM1,NDUFV3,XDH,GPX7,NDUFB10,NDUFA5,NDUFS4,NDUFA12,FIS1,COX6C,COX7C,CAT,CYB5R3,COX7A1,ATP5J,NDUFB6,NDUFV2,COX5A,NDUFAF1,SDHD,NDUFA7,UQCRB,CYC1,MAOA,GSR,SDHC,PSEN2,NDUFA9,COX6A1,NDUFA8,NDUFB3
MITOTIC_ROLES_OF_POLO-LIKE_KINASE	-2.13	0	0	CCNB2,WEE1,ESPL1,KIF11,PRC1,CDK1,CDC25A,CDC23,HSP90B1,ANAPC1,CDC25B,CCNB1,CHEK2,PPP2R5C,CDC20,TGFB1,KIF23,CDC27,PPP2R3A,PPP2R4,SLK,PLK1,PPP2R1A,CDC25C,PPP2R5A,PKMYT1,CDC7,PPP2R5D,PPP2R1B,PPP2CA,ANAPC4
MOLECULAR_MECHANISMS_OF_CANCER	-1.27	0.0159	0.331	PRKACA,GNG2,GNAQ,RALB,RALA,CDH1,RHOC,GNB4,BRCA1,MAPK9,TCF4,HAT1,CDC25A,HDAC2,XIAP,CHEK1,GRB2,MAP2K6,CDC25B,CCNE1,BMPR2,CHEK2,TYK2,GNAI2,CASP7,CASP3,BAK1,JAK2,GNA15,NFKBIE,E2F2,PIK3R6,HDAC1,CDKN1A,CTNNB1,PIK3R3,GNG12,FANCD2,PRKD1,CDK2,TGFB1,PTCH1,APAF1,MAPK11,BCL2L1,CDKN2C,PIK3C2A,E2F1,RB1,PRKCE,ARHGEF1,PRKDC,BCL2L11,MAP2K4,CCNE2,RELB,MAP2K2,APH1A,E2F3,BMP6,RALBP1,TCF3,PRKCA,GNAZ,HDAC5,CDC25C,ARHG…
MORF_HDAC1	-1.32	0.018	0.117	HMGB2,ERP29,SRSF3,EIF3H,RPN1,HDAC2,TUFM,EIF4EBP2,YWHAB,DUT,SF3B2,HDAC1,DDX49,RAD23A,SH3BGRL,AP1B1,HNRNPA2B1,PRPF8,TAF11,SMARCD2,ACLY,TARDBP,NRD1,EIF1AX,HNRNPAB,MRPL9,HDGF,COX6B1,DYNLL1,SDHA,SRP14,CDC123,AK2,CS,NDUFS2,NONO,CAPZA1,CHMP2A,PPP2R1A,ANP32A,DGKZ,SDHB,PARK7,DRG1,COX5B,CLTA,GDI2,SREBF2,H2AFV,CDC37,FBXO9,UBAC1,ARF3,MDH1,HNRNPC,FUS,MRPS12,PSMB1,NDUFS4,XRCC5,COPS5,GPAA1,EIF4H,ATP5D,WDR1,VPS2…
MORF_HDAC2	-1.28	0.0164	0.136	BUB1,RNPEP,EIF4E,BUB1B,RRM1,NCBP2,HAT1,SGTA,RPN1,HDAC2,TUFM,MLEC,MCM2,EIF4EBP2,DNMT1,DUT,WHSC1,MCM6,HDAC1,TARS,MTX2,USP1,NUP62,RAD23A,CDK2,RPA1,PREP,HNRNPA2B1,GNL2,PRPF8,BAZ1B,ACTL6A,ANXA7,TARDBP,EIF1AX,HNRNPAB,RFC4,MRPL9,PRKDC,XPOT,NNT,IMMT,ABCF1,VDAC1,DNAJC9,SDHA,MAP2K2,SEC63,CS,NONO,MAGOH,CAPZA1,FIBP,CAMKK2,RUVBL2,RAD21,ANP32A,DGKZ,SDHB,SSRP1,DRG1,GOT2,PRPS2,BMS1,HCFC1,KHSRP,SERP1,NUP188,MDH1,…
MUSCLE_CONTRACTION_SRF_TARGETS_M195	1.73	0.0142	0.00377	CNN1,MYH11
NABA_COLLAGENS	1.48	0.0255	0.0159	COL5A2,COL5A3,COL19A1,COL4A1,COL12A1,COL25A1,COL7A1,COL4A3,COL1A2,COL9A1,COL6A1,COL20A1,COL4A6,COL27A1,COL14A1,COL9A3,COL23A1,COL10A1,COL17A1
NATURAL_KILLER_CELL_MEDIATED_CYTOTOXICITY	-1.58	0.00188	0.00982	CD244,PLCG2,KLRC1,FCER1G,GRB2,TNFSF10,SH2D1A,SYK,CASP3,TNFRSF10B,IFNG,PIK3R3,NFAT5,VAV2,LCP2,MAP2K2,IFNAR1,VAV1,ZAP70,ITGAL,NFATC1,PRKCA,VAV3,IFNAR2,PTK2B,NRAS,KRAS,KLRC2,CSF2,PRF1,NFATC3,PTPN11,RAF1,IFNA5,TYROBP,NFATC2,PIK3R1,KLRK1,MAPK3
NEUROTROPHIN_TRK_SIGNALING	-1.47	0.021	0.225	SPRY2,GRB2,MAP2K6,PIK3R6,PIK3R3,MAP2K5,NTRK3,RPS6KA1,PIK3C2A,MAP2K4,MAP2K2,ATF4,ATF2,CREB1,MAP2K7,NRAS,KRAS,AKT1,MAP2K3,PTPN11,RAF1,CREB3,PIK3R1,CDC42,GAB1,MAPK3,RRAS,PIK3R4
NF-KAPPAB_ACTIVATION_BY_VIRUSES	-1.4	0.0377	0.263	CXCR5,CCR5,EIF2AK2,NFKBIE,TBP,PIK3R6,PIK3R3,PRKD1,ITGB1,ITGA1,ITGB3,CHUK,PIK3C2A,PRKCE,RELB,ITGAL,PRKCA,TRAF2,AKT2,PRKCH,NRAS,KRAS,AKT1,ITGA3,IKBKG,RAF1,PIK3R1,MAPK3,RRAS,PIK3R4,LCK,ITGAV,TNFRSF14,ITGA2,ITGA4
NFAT_D_AP1_EXHAUSTION_ANERGY	-2.29	0	0	PLAGL1,TJP2,RGS16,IKZF2,CD24A,ZEB2,ARHGAP18,ASPM,MYO1E,PTGER2,DYNLT3,ADK,PERP,ATRNL1,TNFRSF9,CCR6,ZBTB32,CHST2,SYNPO,CASC5,ALCAM,PDCD1,BRCA1,PHACTR2,PLSCR1,HAVCR2,EEA1,NRP1,CD81,AKAP11,GPD2,NPNT,BRIP1,PGLYRP1,CD200,CAR5B,ADAP1,LITAF,CASP4,CKAP2L,MMD,FNDC3B,ANXA2,ARL4D,CREM,B3GNT5,LPCAT1,STX11,GPM6B,TG,CDC25B,BMPR2,AHR,ABHD4,CD8A,AGFG1,ARF2,CCDC117,BSPRY,ALMS1,CASP3,ALS2,CCL4,CCDC141,AK3,CYFIP1,TO…
NICOTINATE_AND_NICOTINAMIDE_METABOLISM	-1.42	0.0196	0.271	ENPP1,CD38,CDK1,NEK2,MAPK9,NMNAT1,PNP,MAP2K6,ACVR2A,EIF2AK2,CSNK1D,LIMK1,CDK2,CDK5,PRKCE,MAP2K4,DFFB,NNT,MAP2K2,PLK1,DYRK1A,ENPP2,BST1,AKT2,NAMPT,PRKCH,GRK6,NT5C3,MAP2K3,NADSYN1,PRKAA1,PIM1,MAPK3,PRKX,NMNAT2,TTK,GRK5
O-GLYCAN_BIOSYNTHESIS	-1.72	0.0139	0.0628	GCNT1,ST3GAL2,GALNT10,GALNT3,ST3GAL4,C1GALT1,GALNT7,GALNT1,GALNT12,GALNT2,GALNT4,FUT4
OXIDATIVE_PHOSPHORYLATION	-1.42	0.0187	0.271	ATP6V1C1,NDUFB7,NDUFAB1,NDUFB8,ATP6V1G1,ATP6V0C,NDUFS8,NDUFB9,COX6B1,NDUFB2,SDHA,NDUFS2,COX17,ATP6V0D1,ATP6V1D,SDHB,NDUFA13,COX5B,ATP6V0B,COX8A,NDUFV3,NDUFB10,NDUFA5,NDUFS4,ATP5F1,NDUFA12,ATP5H,ATP6V0A2,ATP5D,COX6C,NDUFC1,COX7C,ATP6V1A,ATP5E,COX7A1,ATP7A,ATP5G2,ATP5J,NDUFB6,ATP6AP1,ATP5J2,NDUFV2,COX5A,SDHD,ATP5O,NDUFA7,UQCRB,ATP6V0A1,CYC1,SDHC,TCIRG1,NDUFA9,COX6A1,NDUFA8,NDUFB3
P2Y_PURIGENIC_RECEPTOR_SIGNALING_PATHWAY	-1.37	0.0348	0.278	PRKACA,GNG2,GNAQ,PLCL1,PLCG2,GNB4,P2RY12,GNAI2,PIK3R6,PIK3R3,GNG12,PRKD1,ITGB3,PIK3C2A,PRKCE,RELB,MAP2K2,ATF4,ATF2,CREB1,PRKCA,AKT2,PLCB4,PRKCH,NRAS,PRKAR1A,KRAS,AKT1,PRKAG1,PLCD1,RAF1,GNAI3,CREB3,PIK3R1,GNAI1,MAPK3,GNG13,RRAS,PIK3R4,PLCD4
P53_SIGNALING	-1.51	0.0078	0.194	PLAGL1,BIRC5,PERP,BRCA1,CHEK1,CHEK2,GADD45B,TNFRSF10B,CSNK1D,PIK3R6,HDAC1,CDKN1A,CTNNB1,PIK3R3,CDK2,APAF1,CCNG1,SERPINE2,BCL2L1,PIK3C2A,E2F1,RB1
P70S6K_SIGNALING	-1.3	0.0394	0.319	GNAQ,PLCL1,PLCG2,GRB2,PPP2R5C,GNAI2,YWHAB,SYK,PIK3R6,CD79B,YWHAG,PIK3R3,PRKD1,PIK3C2A,PPP2R3A,PRKCE,PPP2R4,YWHAE,MAP2K2,PLD1,PRKCA,PPP2R1A,PPP2R5A,AKT2,PLCB4,PRKCH,NRAS,KRAS,AKT1,PLCD1,PPP2R5D,PPP2R1B,RAF1,F2R,PPP2CA,GNAI3,PIK3R1,GNAI1,MAPK3,BAD,RRAS,PIK3R4,PLCD4,BCAP31,PPP2R5E,PPP2R2C,MTOR,YWHAZ,PPP2R2A,SFN,PLCH2,IGHM
PAK_SIGNALING	-1.42	0.0236	0.27	ITGAM,NCK2,PDGFB,MAPK9,GRB2,PXN,MYL4,CASP3,LIMK1,PIK3R6,PIK3R3,MYL12A,ITGB1,ITGA1,ITGB3,PIK3C2A,MAP2K4,MAP2K2,ARHGAP10,ITGAL,MYLPF,ARHGEF7,PTK2B,NRAS,KRAS,MYL12B,PAK4,ITGA3,RAF1,ITGAX,PIK3R1,CDC42,MAPK3,RRAS,PTK2,PIK3R4,ITGB7,ITGAV,ARHGEF6,ITGA2
PANCREATIC_ADENOCARCINOMA_SIGNALING	-1.41	0.0145	0.267	BIRC5,RAD51,RALA,MAPK9,HDAC2,GRB2,CCNE1,TYK2,JAK2,E2F2,PIK3R6,HDAC1,CDKN1A,PIK3R3,CDK2,TGFB1,BCL2L1,PIK3C2A,E2F1,RB1,MAP2K4,CCNE2,RELB,MAP2K2,E2F3,RALBP1,PLD1,HDAC5,AKT2,KRAS,AKT1,PLD4,JAK3,RAF1,SMAD2,PIK3R1,CDC42,MAPK3,BAD,SUV39H1
PANTOTHENATE_AND_COA_BIOSYNTHESIS	-1.6	0.0103	0.131	ENPP1,CRMP1,DPYSL3,PANK1,PANK2,PANK3,PPCS
PEART_HDAC_PROLIFERATION_CLUSTER_DN	-1.48	0.0184	0.0491	CCNB2,IFITM1,MCM5,MCM7,POLD3,UBE2C,NUBP1,GRN,EIF2AK2,KNTC1,RBM14,MCM3,HDGF,NFIC,CCNE2,PLK1,LIG3,RAD21,PPP2R1A,RIOK3,IGHMBP2,SIPA1,TUBE1,CDC7
PEART_HDAC_PROLIFERATION_CLUSTER_UP	-1.58	0.0101	0.0297	CDC6,KIF2C,KPNA2,NEK2,MAPRE2,CDKN3,CCNE1,DCTN3,CDK2,CCNG1,BLZF1,ID2,CCNF,MXD1,TPD52L2,RABGAP1,HDAC5,CDC25C,CDC37,SIRT2,STIM1,CETN2,BLM,ID3,PPP1CC,CDC34,DCTN1
PELLICCIOTTA_HDAC_IN_ANTIGEN_PRESENTATION_UP	-2.03	0	0.00033	ASNS,HSP90B1,CBY1,CALR,TBCB,PRSS16,SEC22A,PDIA4,TXNDC12,PSMC4,POMP,HSPA5,TRAPPC1,COPB1,YIPF5,PSMB3,GOSR2,SEC22B,PSMD3,KDELR2,SIL1,ERGIC3,PSMA5,PSMD4,PSMB1,GOPC,TMED10,DDIT3,TMED7,YIPF1,COPG2,COPE,HERPUD1,PSMD13,ERGIC1,COPZ1,PSMD10,BCAP31,GOLM1
PHONG_TNF_RESPONSE_NOT_VIA_P38	-1.44	0.00198	0.0166	PDLIM5,GEM,DLEU2,NET1,TNFRSF9,MEGF9,DNAJC3,NRP2,WDR48,HN1L,GCH1,FAM129A,RBM47,MMD,CRELD2,HSP90B1,DENND5A,TNFAIP8,MID1,TNFRSF10B,B4GALT5,TOX,MYBL1,NUP62,IRF2,BHLHE40,ANKLE2,NAB1,CXCL10,TNIP2,RGS3,TUBD1,PDIA4,CYLD,EML2,MANF,NXN,HYOU1,ECE1,KCNAB2,NETO2,ETS1,TMEM156,BAMBI,AMPD3,TPCN1,RELB,PDE10A,HSPA5,CUL4B,NFE2L1,LTB,SBNO2,SOD2,LIMD2,HIVEP2,CROT,SDC4,PANX1,LRRC49,TNFRSF21,SYNGR2,ING3,TRAF1,IFNAR2,PT…
PHOSPHOLIPASE_C_SIGNALING	-1.28	0.0301	0.337	GNG2,GNAQ,RALB,PLCG2,RALA,ITGAM,RHOC,GNB4,HDAC2,FCER1G,GRB2,MYL4,MARCKS,SYK,HDAC1,CD79B,ITPR2,GNG12,NFAT5,MYL12A,PRKD1,ITGB1,ITGA1,ITGB3,PRKCE,ARHGEF1,ITPR1,RELB,LCP2,MAP2K2,ATF4,ZAP70,ATF2,ITGAL,CREB1,NFATC1,PLD1,PRKCA,RPS6KA3,HDAC5,MYLPF,ARHGEF10,ARHGEF7,PLCB4,RHOT1,PRKCH,NRAS,PEBP1,GNA13,KRAS,CAMK4,GRAP2,PLD4,MYL12B,AHNAK,NFATC3,ITGA3,RAF1,MEF2D,NFATC2,PPP1CC,ITGAX,CREB3,ARHGEF2,MAPK3,PPP3CA,G…
PI3K_AKT_SIGNALING	-1.43	0.00977	0.265	EIF4E,ITGAM,GRB2,HSP90B1,TYK2,PPP2R5C,YWHAB,JAK2,NFKBIE,CDKN1A,CTNNB1,YWHAG,PIK3R3,ITGB1,ITGA1,BCL2L1,ITGB3,CHUK,PPP2R3A,THEM4,PPP2R4,INPPL1,YWHAE,RELB,MAP2K2,ITGAL,INPP5D,PPP2R1A,PPP2R5A,AKT2,CDC37,NRAS,KRAS,AKT1,GSK3A,PPP2R5D,ITGA3,JAK3,IKBKG,PPP2R1B,RAF1,PPP2CA,ITGAX,PIK3R1,GAB1,MAPK3,GYS1,BAD,ILK,RRAS,ITGB7,MCL1,ITGAV,PPP2R5E,ITGA2,ITGA4,PPP2R2C,NFKBIA,HSP90AA1,MTOR,YWHAZ,PPP2R2A
PID_HDAC_CLASSI_PATHWAY	-1.35	0.041	0.0968	PRKACA,NCOR1,HDAC2,WDR77,HDAC1,CHD3,RANGAP1,MBD3,MXD1,SIN3B,MTA2,HDAC5,SIRT2,GATAD2A,RAN,CHD4,ZFPM1,NCOR2,SAP30,XPO1,HDAC7,MAX,NFKBIA,SMURF1,SIRT5
PID_HDAC_CLASSII_PATHWAY	-1.62	0.0198	0.0218	GNG2,BCL6,YWHAB,ADRBK1,RANGAP1,YWHAE,ESR1,HDAC5,CAMK4,ANKRA2,SRF,RFXANK,RAN,NCOR2,XPO1,HDAC7,HSP90AA1,BCOR,TUBB2A,RANBP2
PRIMARY_IMMUNODEFICIENCY_SIGNALING	-1.52	0.0389	0.195	AICDA,ICOS,CD8A,IGHG3,TNFRSF13C,CIITA,ZAP70,RFX5,TAP2,JAK3,IKBKG,RFXANK,RFXAP,LCK,TAP1,TNFRSF13B,IGHM,IGLL1,DCLRE1C,CD3E
PROTEIN_KINASE_A_SIGNALING	-1.24	0.0315	0.344	PRKACA,GNG2,GNAQ,PLCL1,PLCG2,GNB4,PDE8A,AKAP11,TCF4,CREM,CDC23,PXN,MYL4,FLNB,ANAPC1,GNAI2,H1F0,YWHAB,NFKBIE,HIST1H1E,CTNNB1,YWHAG,ITPR2,GNG12,NFAT5,MYL12A,PRKD1,TGFB1,PTCH1,CDC27,ROCK2,CHUK,PRKCE,HIST1H1C,AKAP1,ITPR1,YWHAE,PPP1R11,RELB,PDE10A,MAP2K2,ATF4,PPP1R7,ATF2,TCF7L1,CREB1,PDE5A,TCF3,NFATC1,PRKCA,PHKB,AKAP3,MYLPF,PLCB4,PTK2B,PRKCH,PRKAR1A,GNA13,CAMK4,KDELR2,PPP1R14C,HNF1A,CNGA1,PYGB,PRKAG1,…
PROTEIN_UBIQUITINATION_PATHWAY	-1.35	0.00973	0.271	UBE2V2,UBE2E3,DNAJC12,HSPA4,BRCA1,DNAJC3,USP9X,XIAP,HSPA4L,CDC23,BTRC,UBE2C,HSP90B1,ANAPC1,STUB1,HSPA1B,SKP2,NEDD4,DNAJC1,DNAJC14,CDC20,IFNG,USP1,HSPA13,USP18,SACS,BAP1,UBE2F,USP39,HSPH1,HSPA14,DNAJC13,UBE2A,PSMC4,DNAJB6,DNAJA1,USP46,DNAJC18,DNAJC9,HSPA5,PSMD8,UBE3B,UBE4B,USP14,UCHL5,UBE2H,USP24,PSMB3,PSMD5,PSMD3,USP19,PSMB5,PSMB9,PSMA5,USP12,USP10,PSMD4,TAP2,PSMB1,UBE2J1,HSPB9,UCHL1,UBE2M,PSMD11…
PURINE_METABOLISM	-1.48	0	0.22	POLA1,TJP2,RRM2,ENPP1,ADK,CASK,DCK,RRM1,KIF20B,KIF1B,PDE8A,PFAS,POLH,POLD3,PNP,RFC5,WRN,MPP5,POLR1D,AK3,ENTPD1,CLPX,ITPA,GUCY2E,PRIM1,NUDT5,POLB,ATP6V1G1,CANT1,GUCY1B3,POLR3B,DNA2,PAICS,ATP5S,POLR3E,POLR3K,AMPD3,PSMC4,POLE,PDE10A,HSPA5,AK2,SMARCA5,MPP2,RALBP1,PDE5A,IDE,ENPP2,VPS4B,PICK1,DCTPP1,POLQ,DLG1,PRPS2,PRUNE,POLD1,XDH,ADSL,GUCY1A3,NT5C3,ABCA2,POLD2,ERCC3,MSH2,PDE1C,KATNA1,RRM2B,ATP5F1,APRT…
PYRIMIDINE_METABOLISM	-1.77	0	0.0437	POLA1,RRM2,ENPP1,DCK,AICDA,CRMP1,RRM1,TK1,EHD4,APOBEC2,POLH,UMPS,TXNRD1,POLD3,DPYSL3,PNP,TXNRD2,RFC5,DUT,POLR1D,AK3,ENTPD1,ITPA,PRIM1,NUDT5,POLB,CANT1,CMPK1,POLR3B,NXN,POLR3E,POLR3K
RAN_SIGNALING	-1.78	0.00408	0.0496	KPNB1,KPNA2,KPNA3,KPNA1,RCC1,RANGAP1,IPO5,RAN,RANBP1,XPO1,KPNA4
REACTOME_ORC1_REMOVAL_FROM_CHROMATIN	-1.64	0.00203	0.0213	CDC6,CCNA2,MCM5,MCM7,MCM2,MCM6,MCM4,CDKN1A,CDK2,MCM3,RB1,PSMC4,PSMD8,ORC6,PSMB3,PSMD5,PSMD3,PSMB5,PSMB9,PSMA5,PSMD4,PSMB1,PSMD11,ORC5,PSMB6,PSMC2,PSMC3,PSMD13,PSMD10
ROLE_OF_BRCA1_IN_DNA_DAMAGE_RESPONSE	-1.64	0.00775	0.0979	RAD51,RFC1,BRCA1,BRIP1,CHEK1,RFC5,PMS2,CHEK2,RFC3,E2F2,CDKN1A,FANCD2,RPA1,SMARCD2,RFC4,E2F1,RB1,FANCC,FANCF,RFC2,E2F3,PLK1,FANCE,FANCB,MSH2,SMARCA4
ROLE_OF_CHK_PROTEINS_IN_CELL_CYCLE_CHECKPOINT_CONTROL	-1.97	0	0.00531	CDK1,RFC1,BRCA1,CDC25A,CHEK1,RFC5,CHEK2,TLK2,RFC3,E2F2,RAD17,CDKN1A,CDK2,RPA1,RFC4,E2F1,RFC2,E2F3
ROLE_OF_HYPERCYTOKINEMIA_HYPERCHEMOKINEMIA_IN_THE_PATHOGENESIS_OF_INFLUENZA	-1.78	0.00192	0.0556	CCR5,CCL4,IL6,IFNG,IL15,CXCL10
ROLE_OF_IL-17A_IN_ARTHRITIS	-1.4	0.0411	0.273	MAPK9,MAP2K6,NFKBIE,PIK3R6,PIK3R3,MAPK11,RPS6KA1,PIK3C2A,MAP2K4,RELB,MAP2K2,ATF2,MAP2K3,IL17RA,PIK3R1,MAPK3
ROLE_OF_NFAT_IN_REGULATION_OF_THE_IMMUNE_RESPONSE	-1.51	0.00784	0.198	GNG2,GNAQ,KPNB1,PLCG2,KPNA2,GNB4,KPNA3,KPNA1,FCER1G,GRB2,GNAI2,SYK,GNA15,NFKBIE,CSNK1D,MS4A2,PIK3R6,CD79B,ITPR2,PIK3R3,GNG12,NFAT5,CHUK,PIK3C2A,ITPR1,RELB,LCP2,MAP2K2,ZAP70,ATF2,NFATC1,GNAZ,IPO5,AKT2,PLCB4,NRAS,GNA13,KRAS,CAMK4,CSNK1G1,CD28,AKT1,GSK3A,NFATC3,IKBKG,GNAL,RAF1,MEF2D,NFATC2,GNAI3,RCAN1,PIK3R1,GNAI1,MAPK3,PPP3CA,GNG13,RRAS,XPO1,CABIN1,PIK3R4,LCK,JUN,KPNA4,GNA12,CSNK1G2
ROPERO_HDAC2_TARGETS	-1.19	0.143	0.204	ASAP1,TXNRD2,RUNX1,HSPA13,NEK3,6-Sep,CORO1C,AP1S2,ZCCHC4,PPP2R4,SNAPC1,TM6SF1,APLP1,FIBP,FANCE,STMN2,PBX2,PPP2R1B,SERGEF,CORO2B,IGFBP7,ZSCAN18,ACHE,APOA2,GP2,SLC22A6,GZMB,ADD3,EEF1D,PDE4D,SLC6A2,EIF4EBP1,PPOX,MACF1,ST3GAL1,METTL10
SENESE_HDAC1_TARGETS_DN	-1.41	0.0084	0.0756	VAMP7,CRMP1,RASSF4,FDFT1,TNS1,TCF4,MPP7,RUNX2,CBX5,L1CAM,RNFT1,PLEKHH1,HMGCR,SLC38A10,ALDH5A1,HDAC1,MYBL1,DNAJC1,GPR137C,IMPA2,CADM3,FAM132A,GSN,NMT2,YPEL2,TSSC1,ROCK2,DOK1,NXN,SLC15A4,HSD17B10,CYTH2,DPY19L4,HDLBP,TIAM2,MAF,GSTM1,PGRMC2,APLP1,S100A10,CDH13,SIAE,PRKCA,FKBP7,SDC3,PARK7,CDC25C,CDC42EP3,BAIAP2,LSP1,LRRFIP1,AHNAK,PDE1C,LACTB,MDP1,F2R,NFIA,PIN1,EBF1,CDC42
SENESE_HDAC1_TARGETS_UP	-1.24	0.0285	0.172	ESM1,ESCO2,TMPO,SLC43A3,GEM,BUB1,UEVLD,MAST4,SPRED1,EIF5A2,NFYA,PHACTR2,USP9X,HN1L,GCH1,CERS6,MYO6,TRUB1,TFPI,PNP,PRNP,CREM,PXN,DHX9,ST6GALNAC4,POLDIP3,DSG2,NUPL1,SKP2,TPR,SEC61A1,GLRX,TNFRSF10B,SLAMF7,REEP3,MCM4,MLKL,EXTL3,RBM14,GNG12,ITGB1,CANT1,SLAIN2,SGPP1,PRIM2,NAB1,LSM12,CDC27,IDS,DCP2,STIP1,TFAM,AP1S3,BCL2L1,TNFAIP3,PLIN2,PIK3C2A,PHLDA1,RB1,PTPN12,SNX19,DUSP3,ITPR1,ETS1,DCTN5,TMEM156,UTP23…
SENESE_HDAC2_TARGETS_DN	1.26	0.0929	0.198	MMP24,LRP11,ZBTB20,MATN2,JAG1,TRIM2,EGF,NANOS1,SSBP2,SEMA3B,FKBP9
SENESE_HDAC3_TARGETS_DN	-1.78	0	0.00754	ESCO2,ENDOD1,CD99L2,BIRC5,CENPE,KPNB1,GTF2A1,MNS1,BACE2,SYNPO,RAPH1,IL1RAP,ALCAM,LGALSL,SLC35A3,ASXL1,TK1,ASNS,ASF1B,EEA1,GALNT10,H2AFX,ATAD2,LAT2,TNS1,TCF4,MPP7,BET1,CDC25A,NF2,DHFR,ARSB,GFPT1,MON1B,FES,TXNRD2,RIN3,EIF4EBP2,IFT80,H1F0,CYB5B,GADD45B,MYBL2,ITGB3BP,DERA,PLRG1,CLIC4,LMNB2,MCM6,ALDH5A1,FAM64A,FAM49A,CEP41,HMGN5,VANGL2,GNG12,KDELC2,PRKD1,JDP2,PHGDH,VAC14,SPC24,CEBPG,VEZT,ROCK2,TMEM39B…
SENESE_HDAC3_TARGETS_UP	-1.25	0.0144	0.161	ESM1,RGS16,GNG2,GEM,UEVLD,E2F7,WEE1,CPEB2,SLC14A1,CASK,HSPA4,IL1RAP,FXR1,TSGA10,RHOC,SPRED1,NFYA,GCH1,MYO6,DPYSL3,BCL6,CREM,RBBP9,SLC12A8,DHX9,NUPL1,SKP2,RAB43,TPR,SEC61A1,TNFRSF10B,MCM4,EXTL3,RBM14,GNG12,NFAT5,IQGAP2,TMEM30A,ITGB1,CANT1,SLAIN2,VAMP3,CXCL10,CDC27,IDS,DCP2,STIP1,TFAM,AP1S3,SERPINE2,BCL2L1,ITGB3,TNFAIP3,UBE2F,NR4A2,RNF19A,SLC25A15,PHLDA1,RB1,PTPN12,ORMDL1,SLC2A3,MAPKAP1,METTL16,DNA…
STARCH_AND_SUCROSE_METABOLISM	-1.56	0.0267	0.157	ENPP1,HK2,UXS1,NUDT5,HPSE,PGM1,PGM2,RUVBL2,ENPP2,UGP2,GBA,HK1,PYGB,UCHL1,GBA2,DDX6,PGM2L1,GYS1
STAT3_SIGNALING	-1.45	0.0217	0.0593	PLAGL1,IFITM1,EPAS1,PLSCR1,CASP4,BCL6,TNFSF10,GADD45B,NFIL3,JAK2,JUNB,SERPINB9,SERPINE2,IFI35,NPC1,TRIM14,SOD2,ISG20,ATF3,CTSB
STAT3_TARGETS	-1.45	0.0228	0.0599	PLAGL1,IFITM1,EPAS1,PLSCR1,CASP4,BCL6,TNFSF10,GADD45B,NFIL3,JAK2,JUNB,SERPINB9,SERPINE2,IFI35,NPC1,TRIM14,SOD2,ISG20
SYSTEMIC_LUPUS_ERYTHEMATOSUS_SIGNALING	-1.34	0.043	0.294	CD22,PLCG2,FCER1G,CREM,GRB2,PIK3R6,IL6,CD79B,PIK3R3,NFAT5,IGHG3,PIK3C2A,TNFRSF13C,NFATC1,INPP5D,TNFSF13B,AKT2,NRAS,KRAS,CAMK4,CD28,AKT1,C8G,NFATC3,IFNA5,NFATC2,KLK1,PIK3R1,MAPK3,RRAS,PIK3R4,LCK,JUN,PTPN6
T_CELL_EXHAUSTION	-1.69	0	0.00384	GPR174,SPRY2,TNFRSF9,GMNN,OSBPL3,PDCD1,RRM1,HAVCR2,NCBP2,FDFT1,KCNK5,COTL1,WDR48,IRF8,EIF3H,RILPL2,DGKH,IPCEF1,CD200,LITAF,TPI1,TRIP12,BCL6,CREM,EWSR1,HSPA1B,SH2D1A,ARNT,GMDS,CALR,DUT,ENTPD1,TOX,SNAP47,TBCB,EGR2,APLP2,NFAT5,NOL7,FABP5,PLEKHO2,HIBCH,MRPL52,NAB1,CD2BP2,MPV17,RGS3,TARDBP,UBE2F,LMF2,NR4A2,ATHL1,RNF19A,MRPL4,PDZD11,ARHGEF1,IRF4,FAM3C,SNX9,DPP7,BANF1,SMC5,KLHDC4,MED7,PPP1R2,PIP5K1A,ATF…
TGF-B_PATHWAY	-1.42	0	0.0551	GABARAPL1,NUF2,PPM1A,RGS16,ENDOD1,HMMR,NUSAP1,ENPP1,ARHGAP18,TRIM37,BUB1,STMN1,IDH1,ELL2,CPEB2,PVR,KPNB1,SLC14A1,TUBB6,CMKLR1,CDH1,ALCAM,KPNA2,DTL,TK1,MYADM,EHD4,GALNT3,PDGFB,TCF4,RUNX2,SYAP1,GCH1,CDKN3,PLAGL2,GRB2,HK2,B3GNT5,STX11,VPREB1,HERC6,FLNB,CCNB1,MBNL3,RCBTB2,NEBL,MARCKS,TLE3,MKI67,TRPS1,NRARP,GADD45B,ITGB3BP,TMCC3,ZFP28,MLLT3,RAP1GAP2,NFIL3,EIF2AK2,GLRX,GNA15,RFC3,NFKBIE,TOX,RUNX1,IL6,E…
TLR AND INFLAMMATORY SIGNALING	-1.45	0.0532	0.0572	IRAK3,FES,NFE2,FGR,BST1,NPL,NCF4,TYROBP,ITGAX,P2RY13,MYD88,ANPEP
TREM1_SIGNALING	-1.37	0.0474	0.275	PLCG2,LAT2,GRB2,CASP1,JAK2,IL6,ITGB1,RELB,CCL3,AKT2,CSF2,AKT1,STAT5B,TYROBP,ITGAX,MAPK3
TWEAK_SIGNALING	-1.47	0.0472	0.226	XIAP,TRADD,CASP7,CASP3,NFKBIE,BAG4,TNFRSF25,APAF1,CHUK,RELB,TRAF1,TRAF2,TRAF3,FADD
VANASSE_BCL2_TARGETS_DN	-1.78	0	0.000695	CMTM3,KIF20A,PGLYRP1,EDARADD,RBBP9,PLXNC1,MYL4,HERC6,NEBL,MARCKS,TRPS1,MYB,MCOLN3,NEDD4,NFKBID,CYFIP1,CD9,ID2,MAP4K4,USP14,TRAF1
WONG_MITOCHONDRIA_GENE_MODULE	-1.54	0	0.0101	ATP8A1,GPD2,CP,TUFM,ATP6V1C1,DECR1,DUT,TSPO,TIMM17B,NDUFAB1,MTX2,NDUFB8,ATP6V1G1,OXCT1,TFAM,NDUFS8,MRPS15,NDUFB9,CHDH,SLC25A39,COX6B1,HSD17B10,SLC25A19,PCK2,MRPL40,NDUFB2,CPT1A,NIPSNAP1,MRPS18A,TSFM,SCP2,AK2,GPX4,DAP3,SOD2,FDXR,NDUFS2,MTHFD2,FIBP,COX17,ATP6V1D,SLC16A3,MRPS16,SDHB,TIMM13,GOT2,COX5B,COX8A,MRPL27,AIFM1,ECHS1,NDUFB10,NDUFA5,MTRR,TOMM7,MRPL32,NDUFS4,NFS1,ATP5F1,NDUFA12,ATP5H,MRPL49,CO…
