# Supplementary material for: Adenovirus Vector Vaccination Impacts NK Cell Rheostat Function following Lymphocytic Choriomeningitis Virus Infection
Source: J Virol. 2018 May 14;92(11):e02103-17. doi: 10.1128/JVI.02103-17 (PMC5952142; doi:10.1128/JVI.02103-17)
Supplement: Supplemental material [file JVI.02103-17_zjv011183545s3.xlsx]

## Sheet: Pathways
Supplemental Table 3: Pathways enriched in the comparison of GP33-specific CD8+ T cells from vaccinated animals to unvaccinated animals (both with NK-depletion), including leading edge genes.
NAME	Normalized enrichment score	Nominal P value	FDR	LEADING_edge genes
ADIPOGENESIS	1.3	0.0273	0.188	IDH1,APLP2,REEP5,ITSN1,SORBS1,BCL6,CD151,CDKN2C,GPD2,PFKFB3,PLIN2,RNF11,POR,PEX14,YWHAG,PGM1,CCNG2,DRAM2,DHCR7,AGPAT3,ECH1,DLAT,BCL2L13,DHRS7B,CAT,ESYT1,PFKL,TANK,DECR1,UBQLN1,ATL2,GHITM,RTN3,CPT2,NMT1,GPX4,ACADL,RIOK3,FAM73B,PPM1B,AK2,DHRS7,PQLC3,ALDH2,UBC,SCP2,ECHS1,UQCR10,CHUK,HIBCH,ESRRA,ANGPTL4,GPHN,PPP1R15B,PHYH,SLC5A6,ADIPOR2,ACLY,TOB1,TALDO1,SLC25A1,IMMT,ACOX1,COQ3,ARL4A,PIM3,ELMOD3,QDPR,…
ALLOGRAFT_REJECTION	1.49	0.00131	0.0896	CCR2,GZMA,CCR5,FCGR2B,CCL4,TRAT1,IL15,ST8SIA4,IL18,ITGAL,CCND3,CAPG,PRF1,HCLS1,TGFB1,APBB1,IL7,FGR,PRKCG,CD8A,MAP3K7,BRCA1,WAS,ITGB2,FLNA,IFNG,NCF4,LTB,F2R,LCP2,JAK2,IL6,TRAF2,IL18RAP,IL27RA,THY1,CD7,LCK,CXCL9,AKT1,KLRD1,FYB,ICAM1,ETS1,CD96,CCL5,CXCR3,ZAP70,TAP2,CD86,DEGS1,IL12RB1,MAP4K1,CCR1,GALNT1,IL16,IL10,DYRK3,IFNAR2,ELF4,CSK,AARS
ANDROGEN_RESPONSE	1.53	0	0.0759	PDLIM5,ELL2,SORD,PRKAR2B,GNB4,MAF,GNG2,AR,PRKACA,GTF2A1,ZMIZ1,SEPP1,PRKCE,CCND3,ITPR2,UAP1,HSPA4,H1F0,GNA15,FTSJ2,MAPK3,SRD5A1,GNAQ,SRC,IQGAP2,CACNG8,TAF1,GTF2E2,SRF,CALR,ARSK,TAF9B,CAMKK2,HPGD,TNFAIP8,CACNB3,PRKCG,GNAI2,STK39,IDI1,SMAD3,ARSB,SEC24D,PRKCZ,ITPR1,PTK2B,CCNH,SLC26A2,SGK1,TAF6,PRKAG2,HSD17B10,DNAJB1,GNB2,CACNB4,HMGCS1,SRD5A3,GNA11,TAF7,CREBBP,TAF3,PPAP2A,GTF2H2,HSD17B4,ERCC3,ITGAV,PO…
ANTIGEN PROCESSING AND PRESENTATION	1.55	0.00544	0.0706	HSPA1B,MAP2K6,KLRC1,TRAT1,NFYA,KLRC3,HSPA4,HSPA1A,RFXAP,KLRK1,LY96,GRAP2,FGR,RPS6KA1,CALR,HSPA2,INPP5D,MR1,LAT2,CD8A,CARD11,MAPK14,FOS,KLRC2,IFNG,CTSB,DUSP6,LCP2,RFXANK,CREB1,LCK,RFX5,FYN,KLRD1,FYB,NCKAP1L,PLCG1,CHUK,ZAP70,MEF2A,TAP2,CD86,NFYB,THEMIS,PSMB9,TLR4
ANTIGEN-ACTIVATION-OF-BCR	1.44	0.0338	0.111	PLCG2,ITPR2,GRB2,PPP3CB,GRAP2,NFATC1,PIK3AP1,NFATC2,STIM1,PPP3CA,TRPC1,ITPR1,VAV1,LCP2,ORAI2,AHCYL1,FYN,ITPR3,PLCG1,NFATC3,PPP3R1,SH3KBP1,LAT
ANTIVIRAL_SIGNATURE	-1.37	0.0344	0.433	STAT2,PARP9,MX2,PLAC8,IFIT1,RAB8A,IFI44,CTR9,EIF2AK2,PML,LY6E,PARP14,SUN2,CACNA1A,MOV10,RSAD2,SP110,TRIM15,CXCL10,SAMHD1,EPSTI1,TRIM2,IFIT3,OAS2,DDX60,DDX58,PNPT1,STAT1,ADAR
AP.1_TRANSCRIPTION_FACTOR_NETWORK_M20	1.71	0.00673	0.0349	JUNB,FOS,IFNG,EGR1,IL6,FOSB,FOSL2,ATF3,FOSL1,JUN
APOPTOSIS	1.64	0	0.0498	ANXA1,CD38,CASP1,XIAP,CASP4,CDC25B,APAF1,WEE1,IL18,PRKCE,IER3,CAPN2,TOP2A,PLCG2,PRF1,CASP7,TNFSF10,H1F0,DNAJC3,LMNA,GNA15,MAPK3,CDK1,TSPO,GADD45B,RPS6KA1,EMP1,CAPN1,HMGB2,RRAS,BCL2L1,RNASEL,CYLD,PPP2R5B,PARP1,DNAJA1,CDK2,NEDD9,SC5D,SOD2,RAF1,BRCA1,RHOT2,PSEN2,GCH1,SPTAN1,CTNNB1,F2R,HRAS,CREBBP,GPX4,LGALS3,CAPN10,MAP2K4,BIK,IL6,RARA,MAP2K2,IGF2R,NFKBIE,MAPK1,TNFRSF1A,BAK1,BCAP31,ENDOG,NRAS,PMAIP1,…
B_CELLS_T_CELLS	1.45	0.0347	0.107	KIF5C,ZC2HC1A,MBD4,PPP3CB,AKAP11,RASGRP2,ASNS,ANP32E,SLAMF1,SPTAN1,SP100,LIG1,ATAD2,ACOT8,ITPR3,GMDS,CLEC2D
BCELLS.GENES.MODULATED.BY.AD5.ZAK.PAPER	-1.41	0.0353	0.349	BANK1,BCL7A,CXCR5,CD40,AIM2,CD22,CD200,TAGLN,P2RX5,MBNL2,IGF2BP3,BACH2,ZEB1,ADK,SSBP2,ST6GAL1
BCR_SIGNALING_PATHWAY	1.58	0.00127	0.065	MAP2K6,FCGR2B,BCL6,PLCG2,ITPR2,INPPL1,MALT1,GRB2,MAPK9,PPP3CB,MAPK3,MAP3K2,NFATC1,PIK3AP1,POU2F2,NFATC2,FLOT2,GSK3A,RRAS,BCL2L1,INPP5D,ELK1,PPP3CA,MAP3K4,AKT3,MAP3K7,CAMK2G,RAF1,ITPR1,PIK3R3,MAPK14,VAV1,EGR1,HRAS,CREB3,MAP2K3,PIK3C3,MAP2K4,MAP2K2,NFKBIE,CREB1,MAPK1,MAP3K3,AKT2,GSK3B,AKT1,ITPR3,ETS1,NRAS,PIK3R4,NFATC3,CHUK,PIK3CB,PPP3R1,MAP2K1,BAD,MAP4K1,CAMK2B,PIK3R1,PIK3CG,PIK3R5,RELA,NFKB1,CSK,…
BLIMP1_DN_GENES	1.48	0	0.0946	ZEB2,CCR2,HOPX,DNAJC12,GABARAPL1,FGL2,MAF,DAPK2,PLOD2,CPEB2,XIAP,DCUN1D4,IL1RAP,APLP2,DBNDD2,PRDM1,MTMR9,VAMP4,FRMD6,EDARADD,SOAT2,HIST1H1C,NNT,RFESD,SEPP1,EYA3,INPP4A,XK,NOTCH2,LASP1,CDKL2,TRAPPC2,STAM2,FBXL3,FAM174A,SUV420H1,PURA,RIT1,DZIP3,KLF12,ACSBG1,LPIN1,DYNLT3,E2F2,ABCC5,PAPSS1,TSC22D2,AGRN,AGA,RRM2,HEMK1,LY96,DCBLD2,FTH1,PCBD2,AKAP11,TRIM8,INTS6,HEXA,PIGF,POU2F2,ATP6V1G1,HIST2H2BE,TRIM36…
BLIMP1_UP_GENES	1.44	0	0.112	DIXDC1,NHSL2,IDH1,GRK5,TTC39C,MAP2K6,CD38,CMTM3,SLC9A7,ENDOD1,CHST2,FGF13,DENND5A,PYGL,LRRK1,IL1RAP,MOCOS,S1PR2,PARP16,ELOVL7,FAM102B,TWF2,3-Mar,ACSS2,DPP7,CCDC109B,ST3GAL4,RAPH1,CISH,MAPRE2,GEM,PPM1A,ALCAM,FAM135A,PRKCE,RAB6B,TBL2,CCL3,CCND3,CAPG,NRP1,PHLDA1,CERCAM,FAM78B,PARP3,FHL2,RGS3,ZYX,HSPA4,MXD4,GFI1,PTGER4,PTDSS2,MAPK9,NRP2,OGDH,SDCBP2,HIC1,POLD1,RAB11FIP4,ANTXR2,CORO1B,SGPP1,TSC22D4,GPD…
CELL CYCLE (III)	1.62	0.00146	0.0522	CDC23,WEE1,E2F2,CDKN2C,CDK1,RBL2,CDC6,ESPL1,CDK2,CHEK2,RAD21,PTTG1,HDAC2,SMC3,E2F5,MCM6,SKP2,BUB1,CDC25A,MCM2,CCNA2,MCM4,CDKN1A,CDKN1B,MCM5,CCNE1,MAD2L1,MCM7,DBF4,E2F1,PCNA,CCNB2
CHEMOKINE CLUSTER (II) (M27.1)	1.58	0.0293	0.0495	ANXA1,CCR5
CHEMOKINE_CLUSTER_I_M27.0	1.6	0.00939	0.0623	ANXA1,CCR5,CCL4,CXCR6,SLAMF7,HS3ST3B1,ADORA2A,TNFAIP3,IFNG,GCH1,CXCL9,SPECC1L,ICAM1,CCL5,CCR1,TRAF1,NFKB1
CHOLESTEROL_HOMEOSTASIS	1.57	0.00305	0.0688	GPX8,FAM129A,CPEB2,PLSCR1,ACSS2,ALCAM,ERRFI1,ETHE1,ANTXR2,ABCA2,STARD4,IDI1,DHCR7,FDFT1,ECH1,SC5D,NFIL3,HMGCS1,CTNNB1,LGALS3,ACAT2,FDPS,SQLE,SREBF2,ATF5,ATF3,NSDHL
COMPLEMENT	1.43	0.00513	0.116	ITGAM,PDGFB,GZMA,GNB4,CASP1,GZMK,GNG2,PLSCR1,CASP4,ITGAX,CASP7,HSPA1A,GRB2,GPD2,LY96,SRC,GATA3,PDP1,PRCP,IRF2,ADAM9,ACTN2,TNFAIP3,LTA4H,LIPA,CTSD,GNAI2,DGKH,VCPIP1,RAF1,CPM,WAS,USP16,PREP,CTSB,LAMP2,GNB2,S100A13,DUSP6,LCP2,LGALS3,JAK2
CORO1A.DEF6_NETWORK_I_M32.2	1.97	0	0.00305	CCDC22,SIPA1,TGFB1,SH2B1,ABHD17A,CBX4,UBE2M,BRD2,APEH,DEF6,HGS,ACAP1,CLPTM1,AES,TSC2,ATP5D
CORO1A.DEF6_NETWORK_II_M32.4	1.73	0.00492	0.0323	SH2B1,MAZ,ABHD17A,UBE2M,BRD2,DEF6,HGS,GNB2,ACAP1
CTLA4_PATHWAY	1.6	0.0135	0.061	TRAT1,PPP2R5C,AP1S2,GRB2,GRAP2,CLTB,AP2B1,PPP2R5B,AKT3,CD8A,PPP2R5E,PIK3R3,PPP2R2C,AP1B1,LCP2,LCK,AKT2,AKT1,FYN,PPP2R1A,PIK3R4,AP2S1,PLCG1,ZAP70,CLTA,CD86,PPP2R5A,LAT,AP1S1,PIK3R1,AP1G1,CLTC,PIK3R5
CXCR3.NKT SIGNATURE	1.72	0.00497	0.034	TBX21,ENTPD1,ASAP2,CUL3,RGS3,PAXIP1,TRIM36,4933404O12RIK,LRRC20,CCL5,CXCR3
DNA_REPAIR	1.42	0.0185	0.118	RALA,POLA1,RRM2B,POLH,NCBP2,PNP,HCLS1,POLD1,POLD3,AK3,UMPS,POLB,ERCC5,H2AFX,ERCC8,CANT1,TCEB3,BRCA1,TAF6,TK2,ZNRD1,ARL6IP1,ELL,GPX4,CETN2,ERCC3,POLR2A,LIG1,FEN1,TAF12,RPA1,RPA2,BCAP31,TAF1C,ITPA,POLL,DCTN4,GTF2H5,FANCG,SEC61A1,RFC3,TSG101,COX17,SURF1,AAAS,DUT,SNAPC4,POLR2G,POLR1D,GMPR2,VPS28,ADRM1,RFC2,DDB1,NUDT21,RPA3,MRPL40,SSRP1,NT5C,GTF2B,POLR2E,NT5C3,APRT,DGUOK,POLR2C,RFC5,POLE4,POLR3C,DFNA5…
E2F_TRANSCRIPTION_FACTOR_NETWORK_M8	1.61	0	0.0637	CIT,RAD51C,CDC25B,PDS5B,WEE1,PSIP1,TOP2A,E2F2,PARPBP,CDKN2C,POLD1,SPC25,NR3C2,RRM2,CDK1,KPNA2,POLD3,PPM1D,EZH2,TMPO,HMGB2,PRDX4,SPAG5,TRIP13,CDC6,E2F8,H2AFX,STMN1,DNMT1,USP1,ESPL1,LMNB1,CBX5,TCF19,BRCA1,DCLRE1A,PRKDC,UBE2T,HMMR,CHEK2,CDCA8,RFC1,ANP32E,GINS3,RAD21,HELLS,HUS1,PTTG1,NAP1L1,RNASEH2A,STAG1,PPP1R8,KIF22,SMC3,KIF2C,LIG1,ATAD2,MCM6,AK2,HN1,RPA1,EXOSC8,CDCA5,RPA2,ZW10,RACGAP1,SKP2,PNN,CDC…
EGR_TARGETS	1.56	0	0.0697	PDGFB,SLC9A7,RUNX1,APLP2,PRKACA,BCL6,ATE1,WDR48,UNC119,BAHD1,HIC1,ALKBH7,CDKN2C,IRF2BPL,SERTAD1,PJA1,CALU,SARM1,SRF,ATP6V1C1,CALR,SEC14L1,TLE3,CMAS,WWP2,UBTF,USP1,MAP3K4,GNAI2,UBE2M,NAA35,SLC39A3,ITPR1,FBRS,ING2,TBC1D10A,BRD2,AHNAK,SIK2,SYVN1,GNB2,ATXN2L,ELL,EGR1,RRBP1,TRIB1,MSL2,PARP6,PRRC1,KLF3,SH3BP1,TAF11,GNL1,MAP3K3,AKAP12,CSRNP1,CLPTM1,RHOG,HMG20B,GLTSCR2,CDK17,VKORC1L1,GIT1,PRR3,SH3KBP1,AT…
ENRICHED IN B CELLS (I) (M47.0)	-1.69	0.00826	0.0946	PTPRK,TSPAN13,FCRLA,BANK1,PPAPDC1B,CXCR5,CD22,CD200,P2RX5,AFF3,IGHM,BTLA
ENRICHED IN NK CELLS (I) (M7.2)	1.92	0	0.00852	S1PR5,HOPX,PLEKHF1,GZMA,KLRC1,TBX21,RORA,PRF1,KLRK1,SLAMF7,EOMES,GIMAP7,CST7,IL18RAP,GZMM,KLRD1,CD96,CCL5,ZAP70
ENRICHED IN NK CELLS (III)	1.85	0	0.0132	CX3CR1,CCL4,PTPN4,MATK
ENRICHED IN NK CELLS (III) (M157)	1.87	0.00172	0.0107	CX3CR1,CCL4,PTPN4,MATK
ENRICHED IN T CELLS (I) (M7.0)	1.49	0.0247	0.0853	GZMA,GZMK,TRAT1,RORA,PRF1,EOMES,SH2D1A,GATA3,GIMAP7,BCL11B,GZMM,CD7,LCK,ETS1,CD96,CCL5,ZAP70,RASGRP1,NKG7,LAT
ENRICHED_FOR_PROMOTER_MOTIF_NATCACGTGAY_PUTATIVE_SREBF1_TARGETS_M178	1.55	0.0328	0.0694	SOCS2,ARHGEF12,GEM,PRKCE,NGFRAP1
ENRICHED_FOR_TF_MOTIF_PAX3_M179	1.5	0.0406	0.0915	PURA,TNFAIP8,RANBP6,USP1,NUP54,PMS1
ENRICHED_IN_MDCS	1.39	0.0117	0.134	SPTLC2,MEGF9,ST3GAL6,ENTPD1,APAF1,EYA3,FAM135A,NABP1,LIMK1,NFIC,NF2,KCTD17,SAP30,RYR1,FLOT2,TPPP3,CAMKK2,BHLHE40,PRCP,KIF1C,MAZ,CMAS,HIPK3,PACS1,PHACTR2,CDH17,CPPED1,GRIP1,RPAIN,FOS,SETD8,DOK1,ZBTB7B,NET1,EGLN1,MRPS15,FAM131B,DDX19A,DPYSL2,RARA,KLF3,AK2,LGALS1,PADI2,FYB,FADS1,YWHAE,SSB,ERMAP,MEF2A,ATXN3,LIMD2,RCHY1,LTBP4,CNPPD1,MTHFR,RECK,ARL15,C2CD2,NSD1,BLVRA,IL13RA1,COX15,IMPA2,SNX27,CAPZA1,WN…
ENRICHED_IN_MONOCYTES	1.75	0	0.0245	CCR2,DIXDC1,PDLIM5,ANXA1,MEGF9,RET,PRKAR2B,GABARAPL1,ITGAM,CYBB,FGL2,PDGFB,DIP2A,ST3GAL6,MYO1F,CASP1,RALA,CCR5,SLC35A5,WLS,XIAP,PVR,S100A10,TESC,DENND5A,PYGL,IL1RAP,RUNX1,APLP2,REEP5,GAS7,DOCK5,NFYA,PLSCR1,IL15,RNPEP,SOCS2,S100A6,DPYSL3,RALB,GPRC5A,CCR3,ARFGAP3,TWF2,PRDM1,ZFX,UTP11L,SOAT1,SLC2A3,ARF6,ST8SIA4,UBE2A,HSPH1,FAM49A,NQO2,ITGAX,ZMIZ1,BCL6,SPATA5L1,GEM,ALCAM,CDKN2B,ABHD5,RNF13,FAM214B,ID…
ENRICHED_IN_NK_CELLS	2.18	0	0	S1PR5,CX3CR1,CD244,HOPX,PLEKHF1,GZMA,KLRC1,CCL4,TBX21,PTPN4,MATK,RORA,KLRC3,PRF1,KLRK1,SLAMF7,EOMES,GIMAP7,CST7,CARD11,IL18RAP,GZMM,CD7,KLRD1,CD96,CCL5,ZAP70,RASGRP1
EZH2	1.51	0.0013	0.0897	TWF2,HAUS8,RAB31,TOP2A,DNAJC3,E2F2,ABCC5,POLD1,KPNA2,ECT2,CEP55,STIP1,HAT1,CYB5B,RPS6KA4,PAPOLA,SLC4A7,DSN1,SLC43A3,WDR5,NIPAL3,ALDH18A1,LAT2,SLC25A11,SPAST,DIS3L,RASSF2,CDK5RAP2,BRCA1,PTGR2,TPX2,UBE2T,HMMR,RFC1,RRM1,BRD8,LAMP2,PRC1,PTTG1,NAP1L1,ACOX3,RNASEH2A,PYCARD,NUDT22,MKRN1,ATMIN,PPM1B,MFSD6,COCH,CDT1,CDCA5,GAPVD1,NUSAP1,PTBP1,CDK2AP2,RACGAP1,SMC2,SP3,GPKOW,ASPM,RBM47,MCM2,FANCG,GDI1,ORC5,H…
FATTY_ACID_METABOLISM	1.43	0.00517	0.115	IDH1,GABARAPL1,S100A10,HSPH1,D2HGDH,GPD2,ALDH3A2,HPGD,UBE2H,CPOX,IDI1,CBR1,ECH1,HSD17B11,RAP1GDS1,ERP29,ACSL4,HSD17B10,SETD8,DECR1,ALDH7A1,HMGCS1,CPT2,ACOX3,ACADL,ECI1,SDHA,UROS,HSD17B4,ACAT2,AUH,LGALS1,HMGCL,ALDH2,SUCLG2,GLUL,ACOT8,ADH5,ALAD,ECHS1,HIBCH,MAOA,UGDH,ACSL1,PTS,NSDHL,ADIPOR2,ACOX1,ALDH9A1,BLVRA,GRHPR,MDH1,ACADVL,ADSL,UROD,NCAPH2,ACO2,HADHA,DLD,ACOT2,SDHC,DHCR24,OSTC,BMPR1B
FC_EPSILON_RI_SIGNALING	1.61	0.00138	0.0499	MAP2K6,PRKCE,PLCG2,INPPL1,GRB2,MAPK9,MAPK3,GRAP2,RRAS,PRKCG,INPP5D,AKT3,RAF1,PRKCZ,PIK3R3,MAPK14,VAV1,HRAS,LCP2,MAP2K3,PIK3C3,MAP2K4,MAP2K2,MAPK1,AKT2,AKT1,FYN,NRAS,PIK3R4,PLCG1,PRKCI,PIK3CB,PLA2G6,PRKCA,MAP2K1,LAT,PIK3R1
FCGAMMA_RECEPTOR-MEDIATED_PHAGOCYTOSIS_IN_MACROPHAGES_AND_MONOCYTES	1.62	0.00148	0.0505	ARF6,PRKCE,PXN,NCK2,MAPK3,SRC,FGR,TLN1,RAB11B,PRKCG,INPP5D,PIP5K1A,AKT3,VAMP3,PRKCZ,PTK2B,PIK3R3,WAS,VAV1,LCP2,PLD3,CRK,MAPK1,AKT2,AKT1,FYN,FYB,PLCG1,PRKCI,PLA2G6,PRKCA,PIK3R1,ARPC4,PIK3CG,PLD2,RAB11A,HCK,VASP,RAC2,CDC42,RAC3,VAV3,ARPC3,PLD1,EZR,NCK1,PLD4,RAC1
FOXP3_TARGETS	1.53	0	0.0764	TKTL1,CCR2,CD244,CAMK2N1,HSPA1B,ANXA1,KLRG1,HOPX,GABARAPL1,ANXA4,ENPP1,CYBB,FGL2,STARD10,CD38,ST3GAL6,FAM129A,KCNK6,MYO1F,PRR5L,TMBIM1,ENDOD1,GZMK,WLS,TBX21,S100A10,ENTPD1,DENND5A,AR,REEP5,ITSN1,MTMR7,PLSCR1,GALM,SOCS2,S100A6,RNF216,ARHGEF12,CASP4,PRDM1,MTMR9,SOAT1,SYTL2,CCDC109B,ID2,SLC2A3,OSBPL3,MATK,MAPRE2,ALCAM,PXYLP1,IL18,RORA,BAIAP3,RAB6B,PNP,CAPG,NRP1,PRF1,QPCT,UAP1,NUF2,PTPN13,LRRC8C,ACSB…
G2M_CHECKPOINT	1.41	0.009	0.121	CDC25B,PDS5B,CENPA,DR1,NOTCH2,CUL3,TOP2A,PURA,E2F2,CDKN2C,TGFB1,CDK1,KPNA2,KPNB1,SLC12A2,EZH2,CCNF,RPS6KA5,SAP30,TMPO,KIF11,TLE3,CDC6,WHSC1,EWSR1,H2AFX,STMN1,DMD,PBK,ESPL1,LMNB1,SMAD3,CENPF,MARCKS,E2F3,TPX2,HMMR,MAPK14,SETD8,ODF2,RAD21,NUMA1,PRC1,HUS1,PTTG1,NUP50,STAG1,KIF22,BUB3,KIF2C,MCM6,HN1,WRN,SQLE,NUSAP1,RPA2,CCNT1,TNPO2,RACGAP1,SMC2,TRAIP,BUB1,CDC25A,TOP1,MCM2,XPO1,INCENP,ORC5,ATF5,RBM14,A…
Genes induced (FC >= 2 and t-test p <= 0.05) by type II interferon [Source Interferome]	1.33	0.00674	0.195	H2-Q10,GABARAPL1,GRK5,PLEKHF1,CYBB,FGL2,CD38,PRUNE,FAM129A,MSC,CASP1,RALA,SLC9A7,FCGR2B,GZMK,PVR,FGF13,PLSCR1,IL15,RALB,CASP4,SLC2A3,ST8SIA4,FAM49A,BCL6,CISH,SMPD1,MON1B,INPP4A,CDC42EP4,EXTL3,ARL4D,CASP7,LXN,STAM2,SLC35A3,SNX10,TNFSF10,PARP3,HSPA4,CD226,RNF24,CREM,MPRIP,JUNB,AP4E1,FZD5,EZH2,GADD45B,TMEM140,SYNJ2,GATA3,DUSP2,CHMP5,BTRC,IRF2,MBP,RSU1,CYLD,DMD,CLTB,STRN,POLG,DXO,LMNB1,FAM46A,CBX4,NR…
Genes induced (FC >= 2 and t-test p <= 0.05) by type III interferon [Source Interferome]	-1.52	0.0305	0.201	CRISPLD2,TDRD7,IFITM2,DTX3L,PARP9,IFIT1,EIF2AK2,PML,PARP14,SP110,IFIT3,DDX58,STAT1,ADAR
GLYCAN_GENES	1.47	0	0.0944	KLRG1,ST3GAL6,KLRC1,CHST2,LMAN2L,GALNT10,L1CAM,ST8SIA4,ST3GAL4,POFUT2,MGAT1,LGALSL,IDS,GALNT3,PIGH,PIGQ,KLRC3,EXTL3,SLC35A3,FKRP,HPSE,GNS,KLRK1,LFNG,AGA,PIGC,COG6,GNPTG,CHST10,ST6GALNAC4,HEXA,PIGB,ATRNL1,PIGF,HS3ST3B1,CHST11,MANBA,B3GNT5,CALR,B3GAT3,CHST12,MAN1C1,GLB1,GPAA1,ST3GAL3,SLC33A1,MAN1B1,MFNG,CHSY1,ARSB,GNPTAB,B4GALT5,ST3GAL2,B3GALT5,NDST2,KLRC2,ALG10B,PIGM,SLC35D2,COG1,GBA,RFNG,ICAM2,ID…
GLYCAN_GENES	1.5	0.00118	0.0889	KLRG1,ST3GAL6,KLRC1,CHST2,LMAN2L,GALNT10,L1CAM,ST8SIA4,ST3GAL4,POFUT2,MGAT1,LGALSL,IDS,GALNT3,PIGH,PIGQ,KLRC3,EXTL3,SLC35A3,FKRP,HPSE,GNS,KLRK1,LFNG,AGA,PIGC,COG6,GNPTG,CHST10,ST6GALNAC4,HEXA,PIGB,ATRNL1,PIGF,HS3ST3B1,CHST11,MANBA,B3GNT5,CALR,B3GAT3,CHST12,MAN1C1,GLB1,GPAA1,B3GLCT,ST3GAL3,SLC33A1,B3GNT1,MAN1B1,MFNG,CHSY1,ARSB,GNPTAB,B4GALT5,GGTA1,ST3GAL2,B3GALT5,NDST2,KLRC2,ALG10B,PIGM,SLC35D2,CO…
GLYCAN-RELATED ENZYMES AND PROTEINS	1.36	0.0168	0.147	ST3GAL6,CHST2,GALNT10,GFPT1,ST8SIA4,ST3GAL4,POFUT2,MGAT1,GALNT3,UAP1,LFNG,GNPTG,CHST10,ST6GALNAC4,B3GNT5,MGEA5,MAN1C1,CMAS,ST3GAL3,HK1,FPGT,PGM1,B3GNT1,MAN1B1,MFNG,GXYLT1,GNPTAB,B4GALT5,GGTA1,ST3GAL2,B3GALT5,GNPDA1,ALG10B,GALK2,RFNG,MAN2B1,GNPDA2,FUT11,GALNT6,GANAB,STT3A,ST3GAL1,POMGNT1,B4GALT1,ALG12,B3GAT2,NAGPA,MAN1A2,B3GALT4,AMDHD2,MGAT4B,GALNT7,OST4,B3GNT2,MGAT2,GALNT2,MAN2A1,GALNT12,DOLK,PMM…
GLYCAN-RELATED ENZYMES AND PROTEINS	1.36	0.0201	0.168	ST3GAL6,CHST2,GALNT10,GFPT1,ST8SIA4,ST3GAL4,POFUT2,MGAT1,GALNT3,UAP1,LFNG,GNPTG,CHST10,ST6GALNAC4,B3GNT5,MGEA5,MAN1C1,CMAS,ST3GAL3,HK1,FPGT,PGM1,B3GNT1,MAN1B1,MFNG,GXYLT1,GNPTAB,B4GALT5,GGTA1,ST3GAL2,B3GALT5,GNPDA1,ALG10B,GALK2,RFNG,MAN2B1,GNPDA2,FUT11,GALNT6,GANAB,STT3A,ST3GAL1,POMGNT1,B4GALT1,ALG12,B3GAT2,NAGPA,MAN1A2,B3GALT4,AMDHD2,MGAT4B,GALNT7,OST4,B3GNT2,MGAT2,GALNT2,MAN2A1,GALNT12,DOLK,PMM…
GLYCOLYSIS	1.37	0.0125	0.141	TKTL1,IDH1,PLOD2,CHST2,PYGL,GFPT1,CENPA,IER3,GLRX,MXI1,SLC35A3,HOMER1,PAXIP1,AGRN,CDK1,AK3,SAP30,CHPF2,B3GAT3,AGL,CHST12,FKBP4,STMN1,BPNT1,POLR3K,HAX1,HMMR,GNPDA1,CITED2,GALK2,ALDH7A1,SRD5A3,IDUA,SLC37A4,HDLBP,BIK,PLOD1,B4GALT7,ME2,EXT2,HS2ST1,B4GALT1,COG2,PYGB,ANGPTL4,GYS1,PSMC4,SDC3,ERO1L,ARPP19,NSDHL,TALDO1,ALDH9A1,IL13RA1,MDH1,HK2,PGM2,GCLC
GLYCOSAMINOGLYCAN_DEGRADATION	1.82	0	0.0117	IDS,HPSE,GNS,HEXA,HS3ST3B1,GLB1,ARSB,IDUA,HEXB,NAGLU,HGSNAT,SGSH
GLYCOSAMINOGLYCAN_DEGRADATION	1.89	0	0.00918	IDS,HPSE,GNS,HEXA,HS3ST3B1,MGEA5,GLB1,ARSB,IDUA,GM2A,HEXB
GM.CSF_SIGNALING	1.54	0.019	0.0741	RUNX1,CISH,GRB2,PPP3CB,MAPK3,RRAS,BCL2L1,ELK1,PPP3CA,AKT3,CAMK2G,RAF1,PIK3R3,HRAS,JAK2,PIK3C3,MAP2K2,MAPK1,AKT2,AKT1,ETS1,NRAS,PIK3R4,PIK3CB,PPP3R1,MAP2K1,STAT5B,CAMK2B,PIK3R1,PIK3CG,PIK3R5
GO_AGING	1.3	0.0388	0.19	CCR2,PTGS1,IL15,ID2,APAF1,ZMIZ1,GSS,TGFB1,CDK1,TSPO,RXRA,POLB,SRF,CALR,TERT,PRMT6,CLN8,MBP,H2AFX,INPP5D,POLG,DNMT3A,DNMT1,ARNTL,GLRX2,MORC3,TGFBR2,SOD2,CAT,ILK,CHEK2,MAPKAPK5,MAPK14,ITGB2,HSD17B10,FOS,HRAS,MBD1,TERF2,NUP62,AMFR,DNAJA3,IL6,CTC1,CREB1,GSK3B,AKT1,SREBF1,LITAF,WRN,BAK1,ICAM1,ENDOG,OPA1,CCL5,CNP,ATP2B1,GSN,IDE,TNFRSF1B,PTH1R,CD86,RAD54B
GO_B_CELL_PROLIFERATION	-1.68	0.00548	0.147	IFNA1,MEF2C,IFNA4,ABL1,PRKCD,CTPS,CD40,IL7R,PTPRC,LEF1,BCL2
GO_CHROMOSOME_ORGANIZATION	1.39	0	0.132	ANXA1,HOPX,CHD9,RAD51C,SMARCAL1,POLA1,KIF18A,TERF2IP,CDC23,CHD3,TRIM37,HIST1H1C,UBE2A,PDS5B,GEM,EYA3,CENPA,SKA1,DR1,SMYD1,PRMT2,ASXL1,PHF1,EHMT2,CUL3,TOP2A,MEAF6,SUV420H1,PURA,PHF20,PARP3,NUF2,HSPA1A,CENPL,HDAC5,H1F0,SKA2,PHF21A,MSL1,MECP2,PAXIP1,BAHD1,POLD1,BCORL1,SPC25,SIN3B,PDCD6IP,CDK1,RBL2,APBB1,POLD3,KPNB1,L3MBTL3,TRRAP,NCOR1,LIG4,PELO,EZH2,CEP55,RPS6KA5,NCAPH,HDAC11,SAP30,USP21,RB1,PHF8,GA…
GO_CYTOKINE_METABOLIC_PROCESS	1.68	0.0082	0.0433	PAWR,IL18,NOD1,IRF3
GO_FOREBRAIN_CELL_MIGRATION	1.6	0.00623	0.0627	CX3CR1,DIXDC1,FGF13,TYRO3,NRP1,OGDH,ARL13B,SOCS7,AXL,SRF,SRGAP2,FBXO45,CTNNB1
GO_NEGATIVE_REGULATION_OF_B_CELL_ACTIVATION	1.56	0.0127	0.0703	PAWR,PRDM1,ID2,BCL6,TNFAIP3,INPP5D,SAMSN1,NDFIP1,THOC1
GO_NEGATIVE_REGULATION_OF_CYTOKINE_PRODUCTION_INVOLVED_IN_IMMUNE_RESPONSE	1.51	0.0357	0.0889	BCL6,TGFB1,JAK3,SLAMF1,IL10
GO_REGULATION_OF_TUMOR_NECROSIS_FACTOR_SUPERFAMILY_CYTOKINE_PRODUCTION	1.37	0.0385	0.14	CCR2,SPN,CCL3,ERRFI1,PTGER4,LY96,TSPO,MAVS,AXL,HAVCR2,ARHGEF2,TNFAIP3,NOD1,CYBA,IFNG,SLAMF1,HDAC2,JAK2,PYCARD,RARA,ARFGEF2,SASH3,ADAM8,TICAM1,RIPK1,TNFRSF8,TRIM27,CD86,RASGRP1,MC1R,PIK3R1,TLR4,FADD,IL10
GOLGI_MEMBRANE_II_M237	1.71	0.00938	0.0343	SLC35A5,WLS,GOPC,SLC35A3,SGMS1,B3GNT5,RAB21,ZDHHC17,RAB33B,GALNT7
GRANZYME_A_SIGNALING	1.73	0.00172	0.0296	GZMA,HIST1H1C,PRF1,H1F0,HMGB2,ANP32A,HIST1H1E
GRANZYME_B_SIGNALING	1.56	0.0268	0.07	APAF1,PRF1,PARP1,LMNB1,PRKDC,NUMA1,ENDOG,DFFA,DFFB,CASP9,GZMB
GSE11924_TFH_VS_TH1_CD4_TCELL_UP	1.77	0.00305	0.0202	SUOX,CASP4,WBP1,SEC22C,MAN1C1,ARAP1,ASB3,FAM110A,ICAM2,LTB,CREBBP,SLU7,PPM1K,ARNT,RAB33B,PCMTD1,B4GALT1,GPR108,CCNT1,ATP2B1,B3GALT4,NDRG3,MCM3AP,ACAP2,SEC24B,CAPZB,CHMP1B,VAMP2,ARID4A,AGTPBP1,GNAI3,GADD45A
GSE11924_TFH_VS_TH17_CD4_TCELL_UP	1.59	0.0135	0.062	TRIP4,SUOX,VAMP4,PSIP1,MKNK2,SENP7,STX6,HIST3H2A,UBE2H,RNASEL,TMCC1,MAN1B1,ASB3,MEF2D,FAM110A,MAST3,FBXW4,PPM1K,WIPF1,RPA1,LITAF,MKL2,B3GALT4,SPSB3,FAM102A,CAPZB,SH3BGRL3,CABLES1,FAM69A,RAB22A,DIP2B,ARID4A
GSE27786_BCELL_VS_NKTCELL_DN	1.56	0.00128	0.0702	GRK5,ST3GAL6,ARHGAP18,FGF13,PLSCR1,SPRY2,CHD3,PPIP5K1,TYRO3,ZDHHC18,GLRX,TMEM159,RIT1,SRBD1,RNF24,TM6SF1,ABCC5,AKNA,NFIC,CRIM1,TRIP12,PTPRE,RTN4RL1,SNX33,PTTG1IP,BDH1,ATP8B2,AGTRAP,ABCA7,GPAA1,HK1,FAM46A,PANX1,SLK,NDFIP2,MBOAT1,RGS1,CCDC88B,PRKDC,MAPK14,BSCL2,TMX4,ANXA6,ITPK1,ELAC1,DYNC1I2,GOLM1,JAK2,CNNM3,SCAF1,PYCARD,MAP7D1,IGF2R,DSCR3,HN1,SMOX,KDM6A,ITM2B,GOSR1,TBC1D10C,NCEH1,RAB2A,VPS26B,DCTN…
GSE27786_CD4_TCELL_VS_NKTCELL_DN	1.43	0.00379	0.113	PDLIM5,NDNF,ST3GAL6,CCR5,LRRK1,SPRY2,OSBPL3,ITGAX,GEM,EYA3,DALRD3,BAIAP3,ARL4D,VAT1,NBEAL2,CD226,DNAJC3,ARMC7,TM6SF1,SIPA1,RNPEPL1,MAVS,EOMES,UNC93B1,TRAPPC8,RPTOR,SLCO3A1,CCDC91,RNASEH2C,ALDH18A1,FKBPL,FAM46A,UBE2M,SMAD3,EXOC6
GSE27786_CD8_TCELL_VS_NKTCELL_DN	2.09	0	0.00057	GABARAPL1,CD38,FCGR2B,ARHGAP18,RAP2A,RAP1GAP2,GAS7,PLSCR1,ITPRIPL2,SOCS2,PRDM1,RAPH1,ITGAX,GEM,ITGAL,TNFSF10,NCK2,GFI1,RELL1,MKNK2,PDCD6IP,RAB37,ANKRD40,PLIN2,CD82,UNC93B1,CHST11,BHLHE40,DTNBP1,ABCA7,GPAA1,UBE2G2,ATP6AP1,ALDH18A1,TTF2,ATXN7L1,BTBD11,DOPEY2,UBE2M,NR2F6,SORL1,NFIL3,TCIRG1,TRAPPC1,PPM1J,LAMP2,PPP4R1,PIH1D1,RNF10,ATF6,CARHSP1,TRAPPC2L,TGFBRAP1,ITGA4,DDX19A,SLC2A8,YIF1A,PWWP2B,LRP10,D…
GSE27786_LIN_NEG_VS_NKTCELL_DN	1.49	0.00893	0.0921	RALA,GAS7,TRIP4,SUOX,ITGAX,TNFSF10,RIT1,TM6SF1,HCLS1,ATP2A3,IRF2BPL,RPTOR,BDH1,SLC25A19,TTC17,PLEC,ATP6AP1,INPP5E,FPGT,PIAS4,FAM46A,RALGAPB,TRIM35,RARG,SYAP1,GPRIN3,DERL2,RGS14,SLC26A2,MBOAT1,CCDC88B,WHAMM,HERPUD2,FBXO25,PLA2G16,PTTG1,LIMD1,TAZ,TRAF3,TGFBRAP1,ITGAV,ZBTB2,AQR,SECISBP2,TNKS2,FAM120B,LGALS1,TNFRSF1A,FYTTD1,RCBTB2,OSBPL5,ARHGAP25,EI24,RER1,NAA60,ZBTB7A,CDK17,RAB2A,PTCD1,MED28,SLC20A1…
GSE27786_LSK_VS_NKTCELL_DN	1.39	0.0153	0.135	PLEKHF1,DAPK2,NCALD,TWF2,CHD3,KLHL25,RIT1,IRF2BPL,PCBD2,FLII,TMTC4,NR3C1,MBP,EZH1,CECR5,ATP6AP1,HECTD3,FAM46A,CRNKL1,RALGAPB,CCDC88B,LSM14A,MED30,WHAMM,HERPUD2,TMEM63A,FLNA,KLRC2,LIMD1,ASXL2,AGFG1,GTPBP2,DUSP7,MRPS15,TNFSF14,TRAF2,SLC2A8,NFKBIE,LAPTM5,GLG1,AQR,MAP3K3,TNKS2,TAF12,IQSEC1,PLEKHA5,RCBTB2,F2RL2,AIP,SVIL,RAB2A,NRD1,PPP2R5A,DHPS,FAM160B2,DNAJC17,SRA1,DEDD,SURF1,NMB,BLVRA,CCDC102A,TMEM18…
GSE27786_NKCELL_VS_NKTCELL_DN	-1.39	0.00397	0.443	MIF,REV1,ADAMTS16,SMC4,RRP15,CXXC5,SESN3,NOP56,WDR66,NOL9,MFHAS1,WDR43,FAM162A,UBR1,GPR183,TFAP4,SHMT1,HSPB1,USP7,FAM172A,POLR1B,HMGXB3,PTPLAD1,SLC39A14,TNRC6C,MTHFD1,STON1,AFP,UBXN11,SMG1,ZC3H4,TTC28,TGIF2,FAM133B,TCF7,ETNK1,GABRR2,GPR15,NSMCE1,CD247,ZEB1,TNFSF8,RCBTB1,PDK1,ATP1B1
GSE27786_NKTCELL_VS_ERYTHROBLAST_UP	1.76	0	0.0227	KCNJ8,GRK5,CPEB2,PLSCR1,ITPRIPL2,ZMIZ1,BCL6,CLDN12,TMEM168,IER5,PHF21A,TMEM55A,MFSD1,JUNB,ENOX2,MSRB2,FKBP4,ADAM9,KDM2B,GLB1,STK39,TOR3A,SEPHS2,WDR47,WDR77,RGS1,PHF2,ACYP1,FBXO25,CALHM2,BIN1,EGR1,TTC5,GNPDA2,TRIT1,DUSP7,ZBTB24,FEM1C,GM2A,SNTB2,PHF23,EXT2,TXNDC17,AK2,FAM120B,TBC1D14,WDR89,FAM179B,OPA1,OSBPL5,MRPS25,MED28,RNF219,SLC30A6,THEMIS,SIRT2,UBAC2,COX17,TRIM14,SURF1,DNAH8,LSM14B,ICMT,CCDC10…
GSE27786_NKTCELL_VS_MONO_MAC_UP	1.31	0.0398	0.184	PLEKHF1,ARHGAP18,TSPAN32,SPRY2,SORBS1,RRM2B,ANAPC1,ITPR2,YIPF5,ALKBH7,AKNA,AGA,PJA1,STIP1,RTN4RL1,MEX3B,MYEF2,WRNIP1,GPATCH8,NUDCD1,TRIM35,ZBTB8A,ARHGAP30,HARBI1,GPR68,BRD2,ZNRD1,BIN1,ITPK1,CHORDC1,PTTG1,TSHZ1,IPO11,HMHA1,INTS1,SLC2A8,LAPTM5,ARFGAP2,METTL5,HN1,STT3A,SUCLG2,RNF145,OSBPL5,GMDS,ZBTB7A,SYS1,ZADH2,SLC20A1,ATPAF1,RBMS2,CSTF2,PINK1,DHPS,YY1,ORC5,STRAP,GPATCH1,THEMIS,SMC5,ORC4,COX17,TIMM…
GSE28726_NAIVE_CD4_TCELL_VS_NAIVE_NKTCELL_DN	1.44	0.014	0.11	FCGR2B,CDC25B,PLCD1,SLC2A3,ULK2,RAB31,PLCG2,PIAS3,CTSA,CXCR6,SIPA1,LFNG,MAPK3,JUNB,CTNNBIP1,SLCO3A1,FLOT2,HMGB2,CCDC69,RASGRP2,CBX4,IRF2BP1,MFGE8,PTK2B,USP19,S1PR4,PFKL,ITGB2,BIN1,DNAJB1,GPSM3,S100A13,NUMA1,AXIN1,MAPRE3,HMHA1,ZKSCAN5,ALDH2,FOXO4,LITAF,PADI2,PPP2R5D,RHBDL1,RECQL5,B3GALT4,PRRX1,OPTN,KDM2A,FCHO1,PCNX,NCAPD2,AES,SDC3,FCGRT,ASL,TOB1
GSE3039_CD4_TCELL_VS_NKT_CELL_DN	1.83	0	0.0114	ITGAM,PYGL,POLA1,TSPAN32,RNPEP,S100A6,UBE2A,POLH,MON1B,SRBD1,AGPAT1,GPD2,TSPO,PGP,RAB37,EZH2,PDE6D,SLC25A29,DSN1,MAZ,SSNA1,NCAPG,USP1,GPR160,MAN1B1,FTO,RASSF2,TAF6,CEP85,TMEM63A,ANP32E,TFEB,ABHD10,TAOK2,HELLS,DYNC1I2,TRIB1,LMF2,ACADL,CEP128,SCAMP2,MSMO1,NUDT22,MAP2K4,RPRD1B,BAMBI,TAF11,PPP1R35,SLC39A7,PSTPIP1,PTPLB,ACOT8,WDTC1,AIFM2,PEF1,WRAP53,MAGOH,WDR62,SPSB3,COMMD5,DPP9,MYCBP,PPIL1,DBI,ERCC6L…
GSE3039_NKT_CELL_VS_B1_BCELL_UP	1.47	0.00259	0.102	FGL2,S100A6,SORBS1,AP1S2,RASSF3,TRADD,CDC42EP3,CCND3,FAM63A,RNF24,LFNG,ATP2A3,TSC22D4,SP4,CKLF,SUDS3,MGEA5,EZH1,CTDSP1,PDZD11,ABTB2,ATXN7L1,CANT1,LEMD2,ARAP1,TBKBP1,RASSF2,MON1A,SLC37A1,ZNHIT1,TFEB,GPSM3,S100A13,RTN3,LTB,HIST1H1E,JAK2,HMHA1,SLU7,ACAT2,PBXIP1,BET1L,MARK2,OGFRL1,WDTC1,PTCD1,SYS1,SLC4A1AP,CCDC97,USF1,PHRF1,PQBP1,FAM160B2,TMUB2,ATF5,ARPP19,IP6K1,DENND1C,GPN2,LYPLA2,ITPRIP,SEMA4B,TXNL…
GSE3039_NKT_CELL_VS_B2_BCELL_UP	1.38	0.0143	0.139	S1PR5,NHSL2,KCNK6,ARHGAP18,DOCK5,ATP8A1,SPN,FAM49A,IDS,GALNT3,PIGH,QPRT,HNRNPUL2,ACO1,SGPP1,AK3,AKAP11,LPCAT1,HPGD,SLC4A7,KDM2B,NEURL1B,CYLD,RASGRP2,ESPL1,ACER3,DAGLB,SLC9A9,CAT,APH1B,MDP1,TMEM64,RCAN1,ANP32E,CALHM2,FAM117A,LANCL1,POLR3B,FAM126A,ITGA4,GM2A,MLEC,EMP3,SASH3,RNF141,CD7,NADK,NSMAF,RIPK1,KLK8,RDH10,NCKAP1L,OPA1,UBA2,PPCS,ARL5A,TMC6,ABI2,LIMD2
HALLMARK_MTORC1_SIGNALING	1.54	0	0.0727	IDH1,SORD,FGL2,FAM129A,PLOD2,SYTL2,MTHFD2L,SLC2A3,PNP,GLRX,RIT1,HSPA4,RRM2,SRD5A1,UBE2D3,CCNF,SLC9A3R1,STIP1,CYB5B,CALR,TXNRD1,BHLHE40,LTA4H,CCNG1,UFM1,STARD4,PGM1,IDI1,SDF2L1,DHCR7,SC5D,NFIL3,HSP90B1,PIK3R3,ASNS,PFKL,ITGB2,TES,HMGCS1,XBP1,SLC37A4,NMT1,MAP2K3,GGA2,ATP6V1D,GSK3B,RPA1,SQLE,FADS1,SSR1,PSMC6,FDXR,BUB1,CDC25A,MCM2,PSPH,PSMC4,BTG2,ERO1L,MLLT11,TCEA1,ADIPOR2,EBP,NUP205,PSMB5,ACLY,PITPNB…
HALLMARK_MYC_TARGETS_V2	-1.89	0	0.0734	NOP56,MYBBP1A,MPHOSPH10,RRP12,RCL1,SLC19A1,TBRG4,BYSL,PRMT3
HALLMARK_PI3K_AKT_MTOR_SIGNALING	1.66	0.00139	0.0487	MAP2K6,RALB,ITPR2,RIT1,GRB2,MAPK9,MKNK2,CDK1,UBE2D3,RPS6KA1,RPTOR,CALR,IRAK4,TIAM1,NOD1,CDK2,MAP3K7,THEM4,RAF1,HSP90B1,PIK3R3,MAPKAP1,YWHAB,HRAS,MAP2K3,GNGT1,TRAF2,MAPK1,LCK,GSK3B,AKT1,TNFRSF1A,PAK4,RIPK1,PRKAR2A,PLCG1,SMAD2,RPS6KA3,SLC2A1,SLA,DUSP3,CLTC,ARF1,CAB39,AP2M1,CDKN1A,ARHGDIA,TSC2,SQSTM1,CDKN1B,PIN1,PTPN11,DAPP1,PPP1CA,VAV3,TBK1,ARPC3,MKNK1
HECKER_IFNB1_TARGETS	-1.68	0	0.194	CLU,PDZK1IP1,DTX3L,HERC6,CMPK2,PARP9,MX2,C3AR1,IFIT1,IFI44,EIF2AK2,LY6E,XAF1,RSAD2,ARG1,EGR2,CXCL10,RTP4,EPSTI1,IFIT3,OAS2,DDX60,DDX58,PNPT1,STAT1
HEME_METABOLISM	1.66	0.00134	0.0471	ELL2,ENDOD1,MOCOS,ARHGEF12,NNT,PIGQ,XK,CCND3,MXI1,H1F0,BPGM,E2F2,MOSPD1,SEC14L1,FOXO3,NR3C1,BTRC,GYPC,GCLM,EZH1,CPOX,PPP2R5B,FBXO9,LPIN2,MINPP1,HAGH,KHNYN,VEZF1,CAT,ASNS,SLC30A1,SLC25A37,CTSB,LAMP2,ABCG2,RAD23A,MAP2K3,FOXJ2,PICALM,UROS,KLF3,SLC6A8,MKRN1,RIOK3,DCAF11,HTATIP2,LRP10,MYL4,SMOX,AGPAT4,GAPVD1,HTRA2,SYNJ1,NFE2L1,ALAD,SLC25A38,ERMAP,NARF,TOP1,NUDT4,FECH,OPTN,CDR2,BTG2,TCEA1,AHSP,SLC2A1,T…
HIV_NEF_INFECTION_REPLICATION_PATHWAY	1.42	0.0265	0.116	XIAP,APAF1,AP1S2,TRADD,CASP7,LMNA,BAG4,RB1,BTRC,NUP188,KPNA1,AP2B1,PARP1,LMNB1,TCEB3,NUP133,PRKDC,PSEN2,PSMD5,NUP37,NUMA1,ELL,SPTAN1,NUP50,TRAF2,POLR2A,TAF12,TNFRSF1A,FYN,RIPK1,CCNT1,CRADD,GSN,TNFRSF1B,CHUK,XPO1,RASA1,DFFA,PSMB9,TRAF1,AP1G1,RELA,FADD,DFFB
ICOS-ICOSL-PATHWAYS	1.44	0.015	0.111	TRAT1,BCL6,PRKCE,CAPN2,PLCG2,ITPR2,MALT1,GRB2,MAPK9,PPP3CB,ATP2A3,GRAP2,NFATC1,NFATC2,PRKCG,PPP3CA,AKT3,CAMK2G,ITPR1,PIK3R3,WAS,CARD11,MEF2D,FOS,VAV1,HDAC2,LCP2,PIK3C3,MAP2K4,NFKBIE,LCK,AKT2,AKT1,FYN,ITPR3,PLCG1,NFATC3,HDAC1,CHUK,PRKCA,ZAP70,CD86,PPP3R1,LAT,PLEKHA2,CAMK2B
IFN TYPE I	1.25	0.0108	0.261	CMKLR1,SPTLC2,H2-Q10,HSPA1B,GRK5,PLEKHF1,CD38,FAM129A,MSC,CASP1,FCGR2B,KLRC1,ENDOD1,NEBL,CCL4,PLSCR4,DENND5A,PLSCR1,IL15,SOCS2,PPP2R5C,ATP8A1,CASP4,CCDC109B,ST8SIA4,BCL6,TRADD,CASP7,IER5,TNFSF10,HOMER1,H1F0,MALT1,LMO4,NUB1,SCLT1,AW011738,IL10RA,CREM,CDK1,GPD2,DCBLD2,LNPEP,FZD5,LIG4,AXL,IL7,GADD45B,TMEM140,SYNJ2,RB1,UNC93B1,HIST2H2BE,GTF2E2,EMP1,SEC14L1,LRRC1,CHMP5,IRF2,SRGAP2,CAND1,TNFAIP3,AGTRAP…
IGF1MTOR_PATHWAY	-1.66	0.0143	0.137	PTEN,EIF2S1,RPS6KB1,EIF2S2,RPS6,EIF2B5,IGF1R
IL12 SIGNALING	1.45	0.0234	0.114	TBX21,PIAS2,IL18,SCRN3,PRF1,PARP3,MAPK9,TGFB1,ERI2,SH3BP2,KRTCAP2,WDR77,FOS,IFNG,CREBBP,FASTKD5
IL12_18 SIGNALING	1.45	0.0318	0.115	TBX21,PIAS2,IL18,SCRN3,PRF1,PARP3,MAPK9,TGFB1,ERI2,SH3BP2,KRTCAP2,WDR77,FOS,IFNG,CREBBP,FASTKD5
IL15_SIGNALING	1.52	0.0103	0.0759	IL15,TYK2,MAPK3,AXL,RRAS,BCL2L1,JAK3,AKT3,IRF3,RAF1,PRKCZ,JAK1,PTK2B,PIK3R3,MAPK14,STAT6,HRAS,JAK2,PIK3C3,IL6,TRAF2,MAP2K2,MAPK1,LCK,AKT2,AKT1,IL15RA,NRAS,PIK3R4,PLCG1,PRKCI,PIK3CB,MAP2K1,STAT5B,PIK3R1,PIK3CG,PIK3R5,RELA,NFKB1
IL2_PATHWAY	1.58	0	0.0644	IL15,SOCS2,CISH,PRKCE,STAM2,GRB2,MAPK9,MAPK3,DOK2,TERT,FOXO3,NR3C1,ELK1,IKZF3,CDK2,JAK3,RAF1,PRKCZ,JAK1,PTK2B,PIK3R3,SGK1,MAPK14,FOS,IFNG,STAM,VAV1,HRAS,JAK2,MAP2K2,CRK,CREB1,MAPK1,LCK,AKT1,FYN,EIF4EBP1,CRKL,ITM2B,PPP2R5D,ETS1,NRAS,CHUK,PIK3CB,MAP2K1,BAD,RASA1,STAT5B,PIK3R1,ETS2,PIK3CG,RELA,NFKB1,MTOR,MAPKAPK2,CCNE1,PTPN11
IL2_STAT5_SIGNALING	1.38	0.0183	0.139	APLP1,HOPX,GABARAPL1,ANXA4,ENPP1,FGL2,WLS,DENND5A,PLSCR1,GALM,SOCS2,SLC2A3,ST3GAL4,CISH,ALCAM,RORA,PNP,CCND3,CAPG,NRP1,PHLDA1,TNFSF10,LRRC8C,SNX14,SWAP70,IL10RA,CYFIP1,SYT11,EOMES,UMPS,PTCH1,GADD45B,PLIN2,SYNGR2,EMP1,MAP6,PLEC,BHLHE40,BCL2L1,CDC6,TIAM1,SMPDL3A,CST7,MYO1C,NFIL3,AHNAK,N6AMT2,XBP1,P2RX4,LTB,GPX4
IL27_PATHWAY	1.65	0.00299	0.0491	MAF,RAP2A,TBX21,GFPT1,TYK2,IL18,ERRFI1,MAPK9,MAP4,TGFB1,NEDD4,RUNX2,GATA3,BHLHE40,PRKCG,AKT3,TUBB2B,NDRG4,MARCKS,JAK1,NFIL3,MAPK14,FOS,IFNG,RNF10,JAK2,IL6,IGF2R,IL27RA
IMMUNE_ACTIVATION_GENERIC_CLUSTER_M37.0	1.31	0.0303	0.188	MEGF9,PRKAR2B,KCNK5,ITGAM,ST3GAL6,RAD51C,ENTPD1,ESCO2,PYGL,TRAT1,DOCK5,MANSC1,FAM49A,BCL6,PXYLP1,QPCT,CENPL,TM6SF1,CDKN2C,CYFIP1,LY96,GRAP2,RUNX2,GAS2L3,SH2D1A,ERI2,EMILIN2,LPCAT1,B3GNT5,HMGB2,BCL11B,KIF16B,SMPDL3A,LAT2,STX11,FAM46A,VPREB1,GGTA1,SGK1,TSPAN2,NUP37,DUSP6,NCF4,HNRNPLL
IRF3_SIGNALING	1.34	0.0237	0.158	ASAP2,ITPRIPL2,CDC42EP3,CCL3,RELL1,MID1IP1,IL10RA,MAPK3,SRD5A1,DUSP22,AP3S2,TNFAIP3,DMD,UFM1,LAT2,ABTB2,MFNG,STIM2,SC5D,B4GALT5,SORL1,TSN,OXA1L,DUSP6,SNX29,ICAM2,PGAP2,TRAF3,ACOX3,STAG1,NFKBIE,DHX58,SPRYD3,IQSEC1,MUL1,GLUL,FYB,PMAIP1,HN1L,ARL15,SYNE3,MC1R,QRSL1,SLC25A33,RTN4,TBC1D12,PPP1R15A,TRAF1,SMAP2,PITRM1,GRHPR,RAB11A,AP3B1,PLA2G15,RELB,NCOR2,HERC1,SUSD1,ZC3HAV1,CCNE1
KLF12 TARGETS NETWORK (M32.3)	1.79	0.00344	0.022	NBEAL2,POR,GNAI2,UBE2M,HGS,GNB2,ACAP1,NRBP1,PPP2R1A,CLPTM1,RHOG,LTBP3
KRAS_SIGNALING	-1.21	0.0205	0.535	KRT13,RETN,CPE,ETV5,IGF2,IKZF1,FGF9,CYP11B2,SOX9,MYCN,SLPI,CACNG1,SKIL,TSPAN7,KRT5,OXT,DCC,HTR1D,SCG5,TCF7L1,ADRA2C,IL5,CCDC132,PDE6B,TSPAN13,ITGB1BP2,KCNQ2,VWA5A,CKM,ABCB11,CCNA1,TG,CHRNG,ANO1,FGF22,CPA2,ETV4,SNN,AKR1B10,NR4A2,C3AR1,MAP3K1,COPZ2,TSPAN1,DOCK2,F2RL1,GPRC5B,RABGAP1L,PTBP2,EVI5,IL7R,FCER1G,PDCD1LG2,PLAUR,CDKAL1,RSAD2,SCG3,LIF,PLAT,NRIP2,YPEL1,LGALS7,TMEM176A,EFHD1,ARG1,IL1RL2,ZC2HC1…
KYNG_DNA_DAMAGE_DN	1.31	0.0392	0.186	ANXA1,PRKACA,SUOX,ITGAL,GLRX,PTGER4,ITGB1,NRP2,PCK2,AGPAT1,GPD2,COG6,RAB11B,CALU,PRKAB1,PRDX4,IRF2,GOLGA4,HK1,CCNC,DNAJA1,TXNRD2,CCNH,NGFRAP1,HSD17B10,PRKD2,MINK1,EGR1,DLG1,NET1,CREBBP,NMT1,HEXB,LCK,AKAP12,SGCB,TAF1C,HNRNPA2B1,RAB2A,CDC25A,PRMT1,APBA3,GALNT2,TPR,TLE1,PTPN18,INPP1,ACTN4,CCNA2,ALDH9A1,ATOX1,EFNB1,ARF1,FAM69A,PAFAH1B3,CAB39,CEBPB,NDUFB6,FLOT1,IL10RB,CDC37L1,TCF4,GADD45A,RHOBTB3,TIA1
LEUKOCYTE ACTIVATION AND MIGRATION (M45)	1.51	0.0327	0.0748	ITGAL,INPP5D,ITGA4,LCK,SELPLG,CD48
M.HIF1A_SIGNALING	1.42	0.00348	0.117	PDLIM5,STXBP5,SPRY2,GPRC5A,CDC23,SOAT1,CDC25B,FRMD6,ST3GAL4,USP46,CENPA,NCBP2,IL18,CDC42EP3,RORA,RBPJ,MXI1,PHLDA1,LXN,ERRFI1,HOMER1,PTGER4,MKNK2,SIPA1,CDKN2C,AGRN,RRM2,KPNA2,LNPEP,TRIM8,NFIC,PTCH1,PFKFB3,RPS6KA5,SLC9A3R1,RXRA,GATA3,LPCAT1,CAPN1,FOXO3,CAMKK2,PLEC,BHLHE40,SSH1,RABGEF1,SIK3,CBX6,KLHL2,STMN1,PGM1,NDUFB8,ACER3,SPAST,ELOVL1,MINPP1,NEDD9,SRSF7,SEPHS2,MARCKS,NFIL3,CCNH,SGK1,PFKL,CHEK2,LZ…
M.T_LYMPHOCYTE_ANERGY	1.84	0	0.0106	KCNJ8,CCR2,ANXA1,KCNK5,FCGR2B,KLRC1,TBX21,TWF2,CASP4,PRDM1,ITGAX,BCL6,RORA,ITGAL,IER3,CCL3,SWAP70,KLRK1,MKNK2,HCLS1,CORO1B,EOMES,ARFRP1,NFATC1,GADD45B,GATA3,ADORA2A,ZIK1,COMMD7,HIF1AN,RAD17,TNFSF9,RSU1,SEMA4A,TIAM1,CTSD,HSPA4L,SSNA1,STX11,DHRS1,ISYNA1,JAK3,JKAMP,MFNG,SRP68,ST13,MYO1C,ANP32A,LYSMD1,IL17RA,UBQLN1,GCH1,ANXA6,DUSP6,ICAM2,MLX,FAM117A,WTAP,F2R,YIPF3,CCRN4L,ITGB7,IL18RAP,GGA2,REPS1,FYN,…
M1.4_REPLICATION_REPRESSION_REPAIR_TNF	-1.37	0.0328	0.404	CD83,PIGA,ARPC5L,JMY,RNMT,PDE4B,RAD23B,STK17B,NAP1L5,EIF5,DUSP8,RBBP6,ETNK1,MAFF,TFRC,PELI1
M2.1_NK_CYTOLYTICCD8_TCELL_IFNG	2.05	0	0.000775	KLRG1,GZMA,GZMK,CCL4,TBX21,PTPN4,NCALD,SYTL2,MATK,KLRC3,PRF1,KLRK1,GLCCI1,EOMES,CHST12,CD8A,CST7,BIN1,CD160,FYN,KLRD1
M2.3_ERYTHROCYTES_RED_ANEMIA_GLOBIN_HEMOGLOBIN	1.66	0.00144	0.0481	ZDHHC2,NSUN3,PPM1A,RAB2B,MXI1,GSS,E2F2,CHPT1,SLC14A1,CREB3L2,BCL2L1,GYPC,GABARAPL2,HAGH,RNF10,RAD23A,YPEL3,MAP2K3,SLC6A8,MKRN1,RIOK3,MYL4,TOPORS,THAP4,NUDT4,FECH,GIT1,PINK1
M2.6_GRANULOCYTES_MONOCYTES_MYELOID_ERK_NECROSIS	1.53	0.00553	0.0784	APLP2,GAS7,DOCK5,RALB,LATS2,NQO2,MGAT1,CDC42EP3,RAB31,RNF135,FGR,PTPRE,RXRA,PTTG1IP,SLCO3A1,NPC2,MSRB2,SRGAP2,SH3BP2,VAMP3,RGS2,APH1B,ARHGAP26,SPIDR,ITGB2,TK2,CTSB,LAMP2,PICALM,ATP6V0D1,TNFRSF1A
M2.8_LYMPHOMA_T_CELL_CD4_CD8_TCR_THYMUS_LYMPHOID_IL2	-1.5	0.0131	0.261	PLEKHB1,FOXP1,ABLIM1,TGIF2,LEF1,ITK,TCF7,INPP4B,DPP4,SIDT1,PDK1,SATB1,LZTFL1,CCR7
M2.9_ERK_TRANSACTIVATION_CYTOSKELETAL_MAPK_JNK	1.37	0.0385	0.14	NFYA,FXR1,RALB,GOPC,NNT,HSPA4,GNS,RYK,GTF2I,SGPP1,PAPOLA,PRKAB1,SLC4A7,TMEM30A,ORMDL1,HIPK3,MFNG,ARNTL,POLDIP3,MAP3K7,VAMP3,TSN,ITGA4,PICALM,MFN2,SCYL2,KLF3,CREB1,MAPK1,ARIH2,TNKS2,CRKL,FYTTD1,YWHAE,NRAS,SLC39A6,NDRG3,CDC5L,RAB8B,SEC61A1,STAT5B,API5,RAB5A,CAB39,WDR1,STX16,FLI1,PRPF4B,CBFB,PTPN11,EML4
M3.3_INFLAMMATORY_DEFENSE_LYSOSOMAL_OXIDATIVE_LPS	1.95	0	0.00333	ITGAM,MYO1F,ENTPD1,PYGL,RNPEP,AP1S2,IL18,SNX10,QPCT,ETHE1,ZYX,HIP1,NEK6,TM6SF1,GNS,CCPG1,PLXNC1,MFSD1,LY96,PIGB,TPD52L2,RXRA,ATP6V1G1,FLOT2,CKLF,CAMKK2,MAPKAPK3,TAX1BP3,AGTRAP,LTA4H,TMEM30A,ATP6AP1,SLC36A4,DNASE1L1,RASSF2,GORASP1,TCIRG1,CPM,TFEB,CTSB,RAB3D,LAMP2,NCF4,RGS19,MLX,RTN3,MPP7,ANXA2,NUMB,PDXK,PYCARD,GM2A,SH3BGRL,LRRFIP2,PLOD1,SNAP29,MAP3K3,ZDHHC7,FBXL5,PXK,PSTPIP1,RHOG,AP2S1,PGD,CORO1C,…
M3.6_RIBOSOMAL_T_CELL_BETACATENIN	1.66	0.00274	0.0504	SOAT1,GLRX,PLCG2,SNX14,PDCD6IP,PANK2,LACTB2,COG6,PIGF,POU2F2,ATP6V1C1,PPP1R11,DTNBP1,TM7SF3,NUDCD1,PANX1,SNX6,DLAT,SLC27A4,SCOC,STARD3NL,ZNRD1,LIMD1,PCYOX1,EGLN1,SCYL2,APBB1IP,ASB8,CREB1,ATP6V1D,ME2,FBXO22,CNOT6,RNF20,SPCS2,SEH1L,RER1,NFE2L1,MRPL51,IDE,VKORC1L1,GALNT7,IPO8,SH3KBP1,VPS35,CEPT1,CGGBP1,BMPR2,MRPS5,RPS6KA3,OMA1,TXNDC9,ACOX1,ANAPC7,COX15,TMEM14C,CAB39,PCMT1,PGM2,CRIPT,IFNAR1,CBX1,COMM…
M3.9_CHROMATIN_CHECKPOINT_REPLICATION_TRANSACTIVATION	1.35	0.0336	0.156	SMARCAL1,LRBA,RBM28,GLT8D1,NCBP2,DMXL1,PURA,PPP3CB,AGA,LACTB2,MAP3K2,NCOR1,RBM8A,AGL,PAPOLA,VPS13A,SENP6,CREBL2,CPOX,DHX29,FTO,BICD2,RGS14,DCP2,WDR11,PRPSAP2,PRKDC,PUM1,FBXL4,HDAC2,PIK3C3,NDFIP1,SNTB2,CREB1,AUH,MOCS2,CNOT6,FYN,RPA1,HS2ST1,PTPLB,SCP2,SEH1L,MRPL19,ARL6IP5,PRKCI,COG2,NFYB,SMAD2,SCAF11,OSBPL8,RAB29,SRP72,ALDH9A1,PKD2,RHOT1,NEK7,UBE3C,ARHGEF6,WWP1,FLI1,TSNAX,NFYC,UBE4A,PAK2,ATP10D,USP…
MAPK_RAS_SIGNALING_M100	1.63	0.0106	0.0551	TGFB1,RASGRP2,FLNA,MAP2K2,AKT1,MAP4K1,ARRB2
MARTINEZ_TP53_TARGETS_UP	1.31	0.00659	0.184	PDLIM5,PON3,FGL2,FCGR2B,DPYSL3,SORBS1,HIST1H1C,MAPRE2,WEE1,GHR,RAB2B,RAB31,PRKCE,IER3,LASP1,GLRX,CTBS,WDR48,LXN,SLC35A3,QPCT,INPPL1,INTS12,LRRC8C,SGPL1,TM6SF1,SDCBP2,ABCC5,CHPT1,VAPB,ACO1,NEDD4,UBE2D3,PCYT1A,DUSP22,AK3,SLC14A1,VPS25,TCEB1,GPSM1,BAG4,PJA1,PFKFB3,RXRA,ERI2,TSPAN3,RAB40C,HAVCR2,PAPOLA,KIF11,GLO1,PRMT6,TMEM109,UBE2H,NR3C1,SPAG5,HCFC1,TRIP13,PIP5K1A,CNOT4,LIPA,MR1,AP2B1,STARD4,PBK,PPP…
MDC	1.39	0.013	0.143	SPTLC2,MEGF9,ST3GAL6,ENTPD1,APAF1,EYA3,FAM135A,NABP1,LIMK1,NFIC,NF2,KCTD17,SAP30,RYR1,FLOT2,TPPP3,CAMKK2,BHLHE40,PRCP,KIF1C,MAZ,CMAS,HIPK3,PACS1,PHACTR2,CDH17,CPPED1,GRIP1,RPAIN,FOS,SETD8,DOK1,ZBTB7B,NET1,EGLN1,MRPS15,FAM131B,DDX19A,DPYSL2,RARA,KLF3,AK2,LGALS1,PADI2,FYB,FADS1,YWHAE,SSB,ERMAP,MEF2A,ATXN3,LIMD2,RCHY1,LTBP4,CNPPD1,MTHFR,RECK,ARL15,C2CD2,NSD1,BLVRA,IL13RA1,COX15,IMPA2,SNX27,CAPZA1,WN…
MET_PATHWAY	1.84	0	0.0118	CDH1,ITGA1,ARF6,INPPL1,PXN,NCK2,GRB2,ITGB1,MAPK3,KPNB1,SRC,RPTOR,INPP5D,ELK1,ARHGEF4,RAF1,PRKCZ,MLST8,PTK2B,FOS,HGS,EGR1,CTNNB1,HRAS,NUMB,MAP2K4,MAP2K2,CRK,MAPK1,AKT2,AKT1,EIF4EBP1,CRKL,PAK4,F2RL2,ETS1,PLCG1,PRKCI,FDXR,MAP2K1,BAD,SH3KBP1,RASA1,MAP4K1,PTPN2,PIK3R1,PIK3CG,RAB5A,PTPN1,RAP1B,MTOR,PTPN11,CTNNA1,PAK2,CDC42
MHCI	1.43	0.00385	0.112	UBE2V2,HACE1,CDC23,TRIM37,UBE2A,ANAPC1,CUL3,DZIP3,ZNRF2,UBA5,NEDD4,UBE2D3,STUB1,LNPEP,UBA3,TCEB1,TRIP12,TRIM36,CALR,FBXO31,UBE2H,BTRC,UBE2G2,AREL1,FBXW8,SEC23A,UBE2M,SEC24D,LRR1,ASB3,ASB7,PJA2,RNF115,ASB1,ATG7,PSMD5,FBXW11,FBXL4,FBXO3,RNF14,ITGAV,UBR2,ARIH2,UBE2O,ANAPC2,HERC2,BCAP31,PSMC6,TRAIP,TAP2,ANAPC11,BLMH,RCHY1,RNF130,CDC34,UBE2Q1,PSMC4,KEAP1,RNF19B,RNF34,SEC24B,RNF41,PSMB9,PSMB5,MEX3C,UBE…
MHCII	1.42	0.0308	0.12	KIF18A,AP1S2,KIF3B,CTSA,DYNLL2,DYNLL1,KIF11,CTSD,DYNC1H1,AP2B1,TUBB2B,SEC23A,KLC1,SEC24D,AP1B1,DCTN3,CTSB,DYNC1I2,KIF22,TUBB4A,DCTN5,KIF2C,KIF3A,TUBB6,KIFAP3,AP2S1,RACGAP1,DYNC1LI2,DCTN4,KLC4,CLTA,DCTN1,AP1S1,SEC24B,ACTR1B,AP1G1,CLTC,ARF1,AP2M1,LGMN,TUBB4B,ACTR1A,AP1M1,TUBA1A,SEC13,DCTN2
MONOCYTES	1.79	0	0.0208	DIXDC1,PDLIM5,ANXA1,RET,PRKAR2B,GABARAPL1,PDGFB,DIP2A,MYO1F,CASP1,RALA,CCR5,SLC35A5,WLS,XIAP,PVR,S100A10,TESC,DENND5A,PYGL,IL1RAP,RUNX1,APLP2,REEP5,GAS7,NFYA,PLSCR1,IL15,RNPEP,SOCS2,S100A6,DPYSL3,RALB,GPRC5A,CCR3,ARFGAP3,TWF2,PRDM1,ZFX,UTP11L,SOAT1,SLC2A3,ARF6,ST8SIA4,UBE2A,HSPH1,FAM49A,NQO2,ZMIZ1,BCL6,SPATA5L1,GEM,ALCAM,CDKN2B,ABHD5,RNF13,FAM214B,IDS,CDC42EP3,ATP6V0B,NOTCH2,CDC42EP4,IER3,CAPN2,R…
MONOCYTES_MDC	1.51	0.00978	0.0772	FGL2,ST3GAL6,CASP1,PTGS1,APLP2,GAS7,DOCK5,SLC2A3,ITGAX,IL18,RAB31,PTGER4,LMNA,PLXNC1,STX6,PFKFB3,EMP1,STMN1,STX11,MARCKS,SH3BP2,CSTB,NFIL3,SGK1,SOCS6
MONOCYTES_NK	1.51	0.00137	0.0758	TKTL1,ITGAM,CHST2,CCL4,FRY,ID2,CDC42EP3,CCL3,LAIR1,TM6SF1,PLXNC1,LFNG,RIN3,FGR,UNC13D,SYNJ2,SLCO3A1,MAPKAPK3,ADAP1,MR1,TMEM51,SH3BP2,E2F3,DUSP6,XBP1,CHN2,TNFSF14,ZBTB43,RARA,MAPK1,TNFAIP1,ADAM8
MONOCYTES_PDC	1.65	0.00766	0.0561	CCR2,CYBB,PBX3,NFYA,ERN1,NRP1,LAIR1,ATP2A3,SRC,FLNB,FOXO3,2-Mar,NPC2,CD68,DDA1,MEF2D,CTSB,HUS1,RRBP1,APBB1IP,TUBB6,NADK,B4GALT1,DSG2
MONOCYTES_T_CELLS	1.56	0.0104	0.0605	TMBIM1,RUNX1,10-Sep,CSGALNACT2,CCDC109B,BAG3,PHLDA1,HPSE,PLIN2,HPGD,TJP2,CREBL2,KCNAB2,DNAJB6,LPIN2,ARNTL,ADNP2,MORC3,SOD2,GCH1,SAMSN1,RNF10
MTOR_PATHWAY	1.48	0	0.0954	IDH1,SORD,FGL2,FAM129A,PLOD2,SYTL2,MTHFD2L,SLC2A3,ULK2,PNP,GLRX,RIT1,PXN,HSPA4,MAPK3,RRM2,SRD5A1,UBE2D3,CCNF,SLC9A3R1,STIP1,RPS6KA1,RPTOR,CYB5B,CALR,TXNRD1,BHLHE40,LTA4H,YWHAG,CCNG1,UFM1,STARD4,PGM1,CDK2,IDI1,SDF2L1,POLDIP3,DHCR7,SC5D,RAF1,YWHAQ,MLST8,NFIL3,HSP90B1,PIK3R3,ASNS,SGK1,PFKL,ITGB2,TES,MAPKAP1,FBXW11,HMGCS1,XBP1,YWHAB,HRAS,SLC37A4,NMT1,MAP2K3,MAP2K2,GGA2,MAPK1,ATP6V1D,FKBP1A,GSK3B,AKT1…
N-GLYCAN_DEGRADATION	1.5	0.0353	0.081	HEXA,MANBA,MAN1C1,GLB1,MAN1B1,MAN2B1,GM2A,HEXB,ENGASE,MAN1A2
NABA_COLLAGENS	-1.53	0.0116	0.231	COL1A1,COL4A1,COL8A2,COL9A1,COL18A1,COL4A4,COL4A6,COL1A2,COL27A1,COL7A1,COL8A1,COL17A1,COL5A1,COL20A1,COL9A3,COL10A1,COL14A1,COL23A1
NAIVE B CELL SURFACE SIGNATURE	-1.94	0	0.012	TSPAN13,GPR116,JAM2,PPAPDC1B,CD200,P2RY14,SLC24A1,CXCR4,SLC26A3,CCR6,SELE,BTLA
NAIVE B CELL SURFACE SIGNATURE (S8)	-1.92	0	0.0112	TSPAN13,GPR116,JAM2,PPAPDC1B,CD200,P2RY14,SLC24A1,CXCR4,SLC26A3,CCR6,SELE,BTLA
NAIVE_B_CELL_SURFACE_SIGNATURE_S8	-1.84	0	0.0633	TSPAN13,GPR116,JAM2,PPAPDC1B,CD200,P2RY14,SLC24A1,CXCR4,SLC26A3,CCR6,SELE,BTLA
NATURAL_KILLER_CELL_MEDIATED_CYTOTOXICITY	1.81	0	0.0115	CD244,KLRC1,ITGAL,KLRC3,PLCG2,PRF1,TNFSF10,GRB2,KLRK1,PPP3CB,MAPK3,NFATC1,SH2D1A,NFATC2,PRKCG,PPP3CA,SH3BP2,RAF1,PTK2B,PIK3R3,ITGB2,KLRC2,IFNG,ICAM2,VAV1,HRAS,LCP2,MAP2K2,MAPK1,HCST,LCK,CD48,FYN,KLRD1,ICAM1,NRAS,PLCG1,NFATC3,PIK3CB,PRKCA,ZAP70,PPP3R1,MAP2K1,LAT,PIK3R1,TYROBP,PIK3CG,PIK3R5,IFNAR2,PTPN11,IFNAR1,RAC2
NATURAL_KILLER_CELL_SIGNALING	1.87	0	0.0102	CD244,KLRC1,PRKCE,KLRC3,PLCG2,INPPL1,LAIR1,GRB2,KLRK1,MAPK3,SH2D1A,RRAS,PRKCG,INPP5D,AKT3,SH3BP2,RAF1,PRKCZ,PIK3R3,KLRC2,VAV1,HRAS,LCP2,PIK3C3,MAP2K2,MAPK1,HCST,LCK,AKT2,AKT1,FYN,KLRD1,PAK4,NRAS,PIK3R4,PLCG1,PRKCI,PIK3CB,PRKCA,ZAP70,MAP2K1,LAT,PIK3R1,TYROBP
NFAT_D_AP1_EXHAUSTION_ANERGY	1.58	0	0.063	ZEB2,PERP,AS3MT,RNF128,CHST2,CCL4,ARHGAP18,CAR5B,PLSCR4,PLSCR1,GALM,CSGALNACT2,CASP4,ATHL1,CDC25B,ARL10,AP1S2,ALCAM,CDC42EP3,RBPJ,NRP1,ARL4D,ARMCX3,PTGER4,ABHD4,BPGM,DYNLT3,CCPG1,CREM,CDKN2C,ATP2A3,GPD2,CYFIP1,AK3,AKAP11,CRIM1,NFATC1,ATRNL1,ARHGAP31,CHST11,LPCAT1,ALS2,B3GNT5,CREB3L2,HAVCR2,AGL,TJP2,BHLHE40,ATP8B2,TNFSF9,ADAP1,B3GLCT,CD24A,ZBTB32,ABTB2,STX11,ATXN7L1,GPR160,BTBD11,CD8A,PHACTR2,CPNE…
NFAT_PATHWAY	1.61	0.00469	0.0628	PRKAR2B,PURA,PPP3CB,MAPK3,NFATC1,NFATC2,CALR,PPP3CA,RAF1,MAPK14,HRAS,CREBBP,MAPK1,FKBP1A,GSK3B,AKT1,PRKAR2A,NFATC3,PRKACB,MAP2K1,PIK3R1
NK CELL SURFACE SIGNATURE (S1)	1.63	0.00926	0.0508	S1PR5,CX3CR1,KLRC3,KLRK1,SLAMF7,HAVCR2,TMEM64,SYNGR3,TNFSF14
NK_CELL_SURFACE_SIGNATURE	1.3	0.00103	0.187	S1PR5,CX3CR1,PDLIM5,CD244,EPHA3,APLP1,PON3,ENPP1,PRR5L,GLP1R,LMAN2L,PLSCR4,FGF13,SMARCAL1,RAP1GAP2,CDHR1,DLGAP4,LRBA,TSPAN32,SPRY2,SORBS1,TRIP4,ARHGEF12,ITGA1,SUOX,CASP4,GLT8D1,SYTL2,SPN,ID2,PDS5B,TRIM62,MATK,POLH,SPATA5L1,LIM2,GALNT3,DNAJC1,RORA,BAIAP3,KLHL25,RAB6B,ITGAL,KLRC3,TMEM168,TNFSF10,SUV420H1,PHF20,HOMER1,RGS3,DZIP3,ACSBG1,DPY19L1,PTDSS2,LMO4,AGFG2,TPGS2,LPIN1,RNFT1,KLRK1,MAP4,NPRL2,VAP…
NOD_LIKE_RECEPTOR_SIGNALING_PATHWAY	1.44	0.0252	0.114	CASP1,XIAP,IL18,MAPK9,MAPK3,TNFAIP3,NOD1,MAP3K7,HSP90B1,MAPK14,PYCARD,IL6,MAPK1,PSTPIP1,CCL5,CHUK,RELA,TAB2,NFKB1
NOTCH_SIGNALING	1.59	0.0125	0.0605	ST3GAL6,NOTCH2,DTX1,LFNG,FZD5,SAP30,NOTCH3,PSEN2,APH1A
NRF2-MEDIATED_OXIDATIVE_STRESS_RESPONSE	1.51	0.00129	0.0899	DNAJC12,MAP2K6,MAF,NQO2,DNAJC1,DNAJC14,PRKCE,CUL3,DNAJC3,MAPK9,MAPK3,FTH1,JUNB,STIP1,TXNRD1,RRAS,ENC1,PRKCG,GCLM,DNAJA4,DNAJB6,DNAJA1,MAP3K7,CBR1,DNAJC21,SOD2,RAF1,PRKCZ,CAT,HSP90B1,PIK3R3,DNAJC11,ERP29,MAPK14,FOS,DNAJB1,HRAS,CREBBP,DNAJC9,MAP2K3,PIK3C3,MAP2K4,DNAJA3,MAP2K2,DNAJC8,MAPK1,DNAJB13,GSK3B,DNAJC16,AKT1,NRAS,PIK3R4,DNAJC18,PRKCI,PIK3CB,PRKCA,MAP2K1,CDC34,DNAJC17,KEAP1,PIK3R1,PIK3CG,PIK3…
O_GLYCAN_BIOSYNTHESIS	1.59	0.0132	0.0628	GALNT10,GALNT3,B4GALT5,ST3GAL2,GALNT6,ST3GAL1,GALNT7,GALNT2,GALNT12,GALNT1,C1GALT1
O_GLYCAN_BIOSYNTHESIS	1.67	0.00977	0.0546	GALNT10,ST3GAL4,GALNT3,B4GALT5,ST3GAL2,GALNT6,ST3GAL1,GALNT7,GALNT2,GALNT12,GALNT1,C1GALT1
OTHER_GLYCAN_DEGRADATION	1.49	0.0359	0.0843	AGA,HEXA,MANBA,GLB1,GBA,MAN2B1,HEXB
OXIDATIVE_PHOSPHORYLATION	1.31	0.0389	0.189	IDH1,NNT,NQO2,ATP6V0B,CASP7,COX7C,OGDH,ATP6V1B2,ATP6V0A2,ATP6V1G1,ATP6V1C1,PDP1,POR,ATP6AP1,SLC25A11,NDUFB8,ECH1,DLAT,TCIRG1,RHOT2,OXA1L,HSD17B10,DECR1,MTRR,GPX4,MRPS15,ECI1,SDHA,MFN2,ATP6V0D1,ALAS1,ATP5H,ATP6V1D,OPA1,CYB5R3,HTRA2,ECHS1,UQCR10,COX6B1,SUPV3L1,ABCB7,NDUFA3,ATP5G2,ATP6V1A,NDUFS2,PHYH,COX17,SURF1,GLUD1,IMMT,TIMM13,TOMM22,MTX2,ATP6V0C,RHOT1,COX15,MDH1,NDUFB2,ACADVL,COX5A,NDUFB6,COX6A1…
P53_PATHWAY	1.62	0	0.0606	MYADM,CMKLR1,DIXDC1,PERP,ELL2,SORD,PRKAR2B,GABARAPL1,ENPP1,PDGFB,CASP1,ENDOD1,CPEB2,NEBL,ARHGAP18,PVR,S100A10,RAD51C,RAP1GAP2,RUNX1,SOCS2,SBK1,TRIM37,METRNL,ID2,SLC2A3,FAM49A,PLEKHG3,APAF1,ZMIZ1,POLH,ALCAM,CDKN2B,GALNT3,CDC42EP4,IER3,GLRX,PHLDA1,IER5,LRRC8C,WRAP73,CXCR6,GRB2,ARRDC3,LMNA,ABHD4,ANKHD1,ABCC5,TGFB1,GNA15,LAMC1,LMO1,FTH1,JUNB,PPM1D,RUNX2,SERTAD1,NFATC1,GADD45B,PTPRE,PFKFB3,RB1,EMP1,CH…
PEROXISOME	1.57	0.00274	0.0696	IDH1,TOP2A,PEX11B,PEX6,ABCC5,TSPO,SLC25A19,CLN8,PEX14,IDI1,ECH1,HSD17B11,SOD2,CAT,ITGB1BP1,ACSL4,PEX5,HRAS,MVP,HSD17B4,ERCC3,FDPS,HMGCL,SCP2,ACOT8,FADS1,SLC35B2,ATXN1,IDE,PEX13,PRDX5,ACSL1,ABCD1,ACOX1,ALDH9A1,PEX11A,GSTK1,MSH2,NUDT19,SLC23A2
PHONG_TNF_RESPONSE_NOT_VIA_P38	1.41	0.00461	0.12	PDLIM5,DLEU2,MEGF9,GRK5,FAM129A,DENND5A,GPRC5A,TRIM62,GEM,CDC42EP3,WDR48,IER5,RGS3,HSPA1A,DNAJC3,NRP2,CRELD2,FZD5,SYNGR2,RHOF,EMP1,SLCO3A1,BHLHE40,TNFAIP8,FKBP4,IRF2,KCNAB2,CYLD,TPCN1,DDA1,NXN,ABTB2,SMAD3,EFHD2,TRIP10,PANX1,TUBD1,LRRC49,B4GALT5,PTBP3,SOD2,MYO1C,JAK1,INF2,EML2,TMEM156,HSP90B1,CROT,SGK1,HYOU1,RCAN1,GRINA,SLC30A1,SBNO2,SLC25A37,TANK,GCH1,DNAJB1,IER2,TRIB1,LTB,TRAF3,WTAP,NET1,RAPGEF2…
PI3K_AKT_MTOR_SIGNALING	1.66	0	0.0478	MAP2K6,RALB,ITPR2,RIT1,GRB2,MAPK9,MKNK2,CDK1,UBE2D3,RPS6KA1,RPTOR,CALR,IRAK4,TIAM1,NOD1,CDK2,MAP3K7,THEM4,RAF1,HSP90B1,PIK3R3,MAPKAP1,YWHAB,HRAS,MAP2K3,GNGT1,TRAF2,MAPK1,LCK,GSK3B,AKT1,TNFRSF1A,PAK4,RIPK1,PRKAR2A,PLCG1,SMAD2,RPS6KA3,SLC2A1,SLA,DUSP3,CLTC,ARF1,CAB39,AP2M1,CDKN1A,ARHGDIA,TSC2,SQSTM1,CDKN1B,PIN1,PTPN11,DAPP1,PPP1CA,VAV3,TBK1,ARPC3,MKNK1
PLATELET ACTIVATION (I) (M32.0)	2.12	0	0	ZYX,CCDC22,TGFB1,TLN1,POR,GNAI2,UBE2M,FLNA,APEH,HGS,GNB2,NUCB1,ACAP1,NRBP1,AKT1
PLATELET ACTIVATION (II) (M32.1)	2.01	0	0.00231	EHMT2,NBEAL2,ZYX,SIPA1,TGFB1,TLN1,GNAI2,MLF2,FLNA,HGS,GNB2,ACAP1,MAP7D1,MAP2K2
PLATELET_ACTIVATION_ACTIN_BINDING	2.04	0	0.000582	PRKAR2B,ASAP2,LGALSL,EHMT2,PLCG2,NBEAL2,ZYX,ACSBG1,CCDC22,SIPA1,TGFB1,GNA15,GNAQ,TLN1,POR,ABHD17A,GNAI2,UBE2M,MLF2,FLNA,APEH,HGS,GNB2,VAV1,NUCB1,LCP2,ACAP1,MAP7D1,MAP2K2,TTC7B,NRBP1,AKT1
PLK1_SIGNALING_EVENTS_M4.2	1.68	0.00298	0.0427	CDC25B,WEE1,SPC25,CDK1,ECT2,CEP55,TRIP13,NCAPG,ESPL1,PPP1R12A,GORASP1,TPX2,FBXW11,ODF2,PRC1,PPP2R1A,NUSAP1,ROCK2,ASPM,BUB1,GOLGA2,INCENP,RAD51AP1,ERCC6L,CLSPN,ASF1B,NDC80,NUDC,STAG2,GINS2,TUBG1
POSITIVE REGULATION_OF_AUTOPHAGY	1.86	0	0.0113	ANXA1,GABARAPL1,KIF5C,ULK2,ATG5,MBP,GABARAPL2,TCEB3,ATG7,TFEB,LAMP2,PRKAA1,PDCL,LRSAM1,PIK3C3,ATG16L1,PIK3R4,ATG4D,ATG12,TPR,GABARAP,ULK1,RELA,NFKB1
PROINFLAMMATORY_DENDRITIC_CELL_MYELOID_CELL_RESPONSE_M86.1	1.63	0.0182	0.0536	CCL4,HS3ST3B1,ADORA2A,IFNG,GCH1,SERPINB9
PROTEIN_SECRETION	1.46	0.0116	0.107	ARFGAP3,VAMP7,VAMP4,SGMS1,BET1,GBF1,ICA1,MON2,GOLGA4,AP2B1,SEC24D,VAMP3,ANP32E,STAM,ATP7A,STX7,LAMP2,IGF2R,COPB1,ARFGEF2,MAPK1,NAPA,KIF1B,ZW10,AP2S1,SEC22B,RER1,RAB2A,COG2,AP3S1,CLTA,CAV2,TSG101,ERGIC3,GOSR2,RPS6KA3,RAB5A,AP1G1,CLTC,AP3B1,ARF1,ARFIP1,M6PR,TMX1,AP2M1,STX16,USO1,RAB22A,STX12
REACTIVE_OXIGEN_SPECIES_PATHWAY	1.51	0.0208	0.0896	GLRX,JUNB,TXNRD1,PRDX4,MBP,GCLM,GLRX2,SRXN1,SOD2,CAT,TXNRD2,PPP2R4,SBNO2,GPX4,LSP1,CDKN2D,STK25,NDUFS2,ATOX1,GCLC,EGLN2,NDUFA6,SCAF4
REGULATION_OF_LOCALIZATION_GO_M63	1.6	0.0142	0.0614	TGFB1,ARAP1,FLNA,MAP2K2,NAPA,AKT1,ARHGDIA,TSC2,STXBP2
RIG_I_LIKE_RECEPTOR_SIGNALING_PATHWAY	1.4	0.0393	0.124	SIKE1,TRADD,ATG5,MAPK9,MAVS,CYLD,MAP3K7,IRF3,NLRX1,TBKBP1,DAK,OTUD5,MAPK14,TANK,TRAF3,TRAF2,DHX58,RIPK1,TMEM173,CHUK,ATG12,RELA,FADD,NFKB1,PIN1
RNA_SEQ.NKT.POPULATIONS	1.64	0	0.0555	KCNJ8,S1PR5,KLRE1,ZEB2,CCR2,CX3CR1,PDLIM5,PERP,CYP4V3,CD244,ADRB1,ELL2,ANXA1,SORD,ZDHHC2,HOPX,RET,PRKAR2B,PON3,GABARAPL1,GRK5,KCNK5,ITGAM,ENPP1,PLEKHF1,TTL,FGL2,PDGFB,CD38,FASL,DIP2A,SMPDL3B,ST3GAL6,GZMA,RNF43,CIT,GNB4,KLRB1F,MYO1F,BC064078,MAF,RNF128,DAPK2,PLOD2,FAM168A,PTGS1,SLC9A7,CCR5,KLRC1,ENDOD1,CHST2,GALNT10,WLS,NEBL,CCL4,PVR,SERPINA3G,TBX21,RAD51C,ENTPD1,TESC,DENND5A,ESCO2,PYGL,CDH1,GPR17…
SENESE_HDAC1_TARGETS_DN	1.4	0.0134	0.124	APLP1,MAF,S100A10,PYGL,L1CAM,VAMP7,CRMP1,DNAJC1,CDC42EP3,PLEKHH1,RNFT1,RUNX2,DPY19L4,NXN,MIAT,CYTH2,TUBB2B,CCNG2,FDFT1,CBX5,KLHL22,NOTCH3,MDP1,HSD17B10,FOS,AHNAK,TK2,SLC38A10,DOK1,SIAE,F2R,MPP7,GOLM1,HDLBP,ORAI2,LSP1,PGRMC2,GPATCH2,NRBP1,SLC15A4,FAM132A,FADS1,NFIA,HDAC1,ROCK2,GSN,NARF,PRKCA,SMIM14,RNF187,CADM3,CNPY4,SDC3,NAP1L3,ERGIC1,SAMD1,EFEMP2,PDE1C,PKD2,IMPA2,JAKMIP2,TTYH1,NMT2,TIAM2,MYBL1,D…
SENESE_HDAC2_TARGETS_DN	-1.34	0.0297	0.432	KRT81,PLCE1,PLAC8,SESN3,TAGLN,NANOS1,MALAT1,JAG1,LRP11,MMP24,IGFBP7,EGF,TRIM2,FKBP9,OLFML3,NEXN,ZBTB20,MATN2,SEMA3B,SSBP2
SENESE_HDAC3_TARGETS_DN	1.47	0	0.102	ENDOD1,GALNT10,ESCO2,IL1RAP,GFPT1,DOCK5,CD99L2,GTF2A1,FAM49A,RAPH1,HIATL1,LGALSL,ALCAM,MON1B,ASXL1,SLC35A3,H1F0,FKRP,MECP2,SDR42E1,LFNG,RIN3,KPNB1,BET1,MNS1,TCF3,GAS2L3,CRIM1,GOLGA3,GADD45B,NF2,CYB5B,HAUS4,DHRS11,TMX3,TAF9B,NUP35,ORAI3,H2AFX,NIPAL3,UFM1,TMEM39B,LAT2,CEBPG,FBXO9,MDFIC,TMCC1,SCLY,DIS3L,XRCC4,ADNP2,WDR6,ARSB,DRAM2,CDCA7L,KDELC2,VEZF1,LPHN1,NOTCH3,CSNK2A2,TXNRD2,ASNS,MDP1,MED30,KATNB…
SENESE_HDAC3_TARGETS_UP	1.26	0.0285	0.22	ESM1,ANXA4,CPEB2,TSGA10,GNG2,IL1RAP,NFYA,FXR1,DPYSL3,PRDM1,SLC2A3,BCL6,GEM,WEE1,CLDN12,IDS,EXTL3,PHLDA1,ERRFI1,HSPA4,RHOC,ITGB1,LPIN1,OGDH,CREM,ANTXR2,GTF2I,SRD5A1,MAP3K2,DCBLD2,SLC14A1,MOSPD1,VPS25,IQGAP2,STIP1,RB1,EMP1,RBBP9,PGM2L1,PAPOLA,PDP1,MGEA5,MICAL2,ENC1,BCL2L1,TNFAIP3,METTL16,PIP5K1A,TGFBR1,CMTM7,TMEM30A,STRN,SH3YL1,PPP3CA,SLC12A8,CANT1,ORMDL1,AKT3,BICD2,WDR6,EFHD2,UHMK1,NDRG4,TGFBR2,PT…
T_CELL_ACTIVATION	1.54	0	0.0757	PERP,CAMK2N1,HOPX,PLEKHF1,GZMA,PRUNE,MAF,CCR5,KIF5C,GZMK,DCUN1D4,TRAT1,PRKACA,DDX28,CHD3,TRIM37,CDC25B,VAMP4,PLCD1,OSBPL3,PSIP1,PPM1A,SLC9A6,MON1B,INPP4A,TRADD,IL18,RORA,PRKCE,TYW1,NXPE3,ASXL1,TBC1D13,GPRASP1,MXI1,CEP76,PRF1,WDR48,SLC35A3,ATG5,PURA,PTPN13,KLF12,WRAP73,MALT1,NCK2,GFI1,CXCR6,GRB2,CCDC22,MSL1,MAPK9,KLRK1,DYNLT3,CREM,CDKN2C,PPP3CB,NR3C2,MAPK3,SLAMF7,APBB1,GRAP2,PLXDC1,SYT11,KPNB1,TRR…
T_CELL_EXHAUSTION	1.34	0.018	0.159	HSPA1B,KCNK5,ENTPD1,GPR174,APLP2,TRAT1,SPRY2,DPP7,ATHL1,OSBPL3,BCL6,SNAP47,NCBP2,ATP6V0B,RBPJ,PLEKHO2,WDR48,RGS3,HSPA1A,MPV17,PPP1R2,PTGER4,KLRK1,ATP6V1B2,CREM,TRIP12,NFATC1,SH2D1A,CALR,HAVCR2,SEC14L1,MGEA5,TBCB,EWSR1,SEMA4A,PIP5K1A,PDZD11,MYO1G,DGKH,GFOD1,FDFT1,RGS2,PJA2,NDFIP2,RRM1,GABPB1,SPTAN1,LMF2,COTL1,PBRM1,HNRNPLL,CD2BP2,MRPL4,SF3B4,ASB8,SPG21,PPM1B,EXT2,LMAN2,DHRS7,ARNT,FYN,LITAF,BRAP,PT…
T_CELL_RECEPTOR_SIGNALING_PATHWAY	1.65	0	0.0477	PRKCE,MALT1,NCK2,GRB2,MAPK9,PPP3CB,MAPK3,GRAP2,NFATC1,NFATC2,STIM1,INPP5D,RASGRP2,ELK1,PPP3CA,STK39,AKT3,CD8A,MAP3K7,SH3BP2,RAF1,PIK3R3,WAS,CARD11,MAPK14,FLNA,FOS,IFNG,VAV1,DLG1,DBNL,HRAS,LCP2,MAP2K4,MAP2K2,CRK,NFKBIE,MAPK1,LCK,AKT2,GSK3B,AKT1,FYN,CRKL,PAK4,FYB,NRAS,PLCG1,NFATC3,CHUK,PIK3CB,PRKCA,ZAP70,CD86,PPP3R1,MAP2K1,RASGRP1,RASA1,MAP4K1,LAT,PIK3R1,PIK3CG,PIK3R5,RELA,IL10,NFKB1,CSK,MAP3K14,PT…
T_CELLS	1.34	0	0.182	PERP,CAMK2N1,PRUNE,MAF,KIF5C,DCUN1D4,TRAT1,DDX28,CHD3,TRIM37,CDC25B,VAMP4,PLCD1,OSBPL3,PSIP1,PPM1A,SLC9A6,MON1B,INPP4A,TRADD,TYW1,NXPE3,ASXL1,TBC1D13,GPRASP1,MXI1,CEP76,WDR48,SLC35A3,ATG5,PURA,PTPN13,WRAP73,NCK2,CXCR6,CCDC22,MSL1,DYNLT3,CDKN2C,NR3C2,APBB1,PLXDC1,SYT11,KPNB1,TRRAP,UBA3,PIEZO1,PTCH1,GMCL1,ZMYM2,EZH2,IQGAP2,AGL,ERCC5,EPHA1,HIST3H2A,PCMTD2,GLO1,SLC4A7,CHMP5,RAD17,GCC2,VPS13A,CACNB3,G…
T_CELLS_NK	1.59	0	0.0491	HOPX,PLEKHF1,DIP2A,GZMA,MAF,GZMK,TBX21,PTPN4,SOCS2,PPP2R5C,NCALD,MYOM2,ATHL1,PLEKHG3,CISH,MAPRE2,RORA,ZDHHC18,PRMT2,KLRC3,SLC35A3,KLF12,MXD4,AGFG2,CXCR6,GSS,KLRK1,NPRL2,ABCC5,PIGC,RBL2,GRAP2,KPNB1,SLC14A1,VPS13D,SH2D1A,RPS6KA5,ALDH3A2,GATA3,MLLT3,AKTIP,BCL11B,FBXO31,USP20,CHST12,MAN1C1,LDLRAP1,SLC36A1,PNKD,CPOX,CECR5,GOLGA4,AAK1,PGM1,NDUFB8,FBXO9,STK39,MAN1B1,ARNTL,CD8A,CST7,PHACTR2,HAUS2,SPNS1,P…
TGFB_PATHWAY	1.49	0	0.0918	MYADM,CMKLR1,DIXDC1,IDH1,ELL2,SORD,PRKAR2B,GABARAPL1,ENPP1,PDGFB,ENDOD1,CPEB2,NEBL,ARHGAP18,PVR,CDH1,RAP1GAP2,RUNX1,SOCS2,ACSS2,SBK1,TRIM37,METRNL,ID2,SLC2A3,FAM49A,PLEKHG3,ZMIZ1,PPM1A,ALCAM,GALNT3,IL18,CDC42EP4,IER3,GLRX,PHLDA1,IER5,NUF2,LRRC8C,CXCR6,GRB2,ARRDC3,LMNA,ANKHD1,TGFB1,GNA15,MAPK3,LAMC1,KPNA2,SYT11,LMO1,KPNB1,FTH1,SLC12A2,SLC14A1,JUNB,RUNX2,SERTAD1,NFATC1,GADD45B,PFKFB3,GATA3,EMP1,CHS…
TOLL_LIKE_RECEPTOR_SIGNALING_PATHWAY	1.37	0.0363	0.143	MAP2K6,CCL4,CCL3,MAPK9,MAPK3,LY96,IRAK4,AKT3,MAP3K7,IRF3,PIK3R3,MAPK14,FOS,TRAF3,MAP2K3,MAP2K4,IL6,MAP2K2,MAPK1,CXCL9,AKT2,TOLLIP,AKT1,TICAM1,RIPK1,CCL5,CHUK,PIK3CB,CD86,MAP2K1,PIK3R1,TLR4,PIK3CG,PIK3R5,RELA,FADD,TAB2,NFKB1,IFNAR2,IFNAR1
TRANSCRIPTION REGULATION IN CELL DEVELOPMENT (M49)	1.64	0.012	0.054	CDH1,ARHGEF12,FHL2,CDK1,ECT2,RXRA,HMGB2,TRIP13,SEMA4A,STMN1,SOD2,BRCA1,PLCG1,ASPM
TREG_SIGNALING	1.41	0	0.123	CCR2,MYADM,ANXA1,HOPX,CD38,GZMA,CMTM3,MAF,CASP1,CCR5,KIF5C,GZMK,S100A10,CDH1,IL15,SOCS2,ITGA1,SUOX,PRDM1,SBK1,SYTL2,ATHL1,CDC25B,MAGEE1,PLCD1,ID2,PLEKHG3,CCDC50,BAG3,MATK,MAPRE2,PFN2,RORA,GLRX,TOP2A,LXN,SNX10,TNFSF10,KLF12,H1F0,HPSE,LMO4,ITGB1,MID1IP1,SWAP70,MAPK9,E2F2,IL10RA,PCK2,ANTXR2,TGFB1,GLCCI1,RRM2,SRD5A1,RBL2,LY96,EOMES,RAB37,RPS6KA5,STIP1,GATA3,DYNLL1,RYR1,VCL,EPHA1,TXNRD1,SEC14L1,MAPKAP…
